# Supplementary material for: Estimated glomerular filtration rate may be an independent predictor for clinical outcomes regardless of acute kidney injury complication in the emergency department
Source: PLoS One. 2021 Oct 14;16(10):e0258665. doi: 10.1371/journal.pone.0258665 (PMC8516290; doi:10.1371/journal.pone.0258665)
Supplement: S1 Table — (XLSX) [file pone.0258665.s001.xlsx]

## Sheet: Screening analysis
Patient	Age	Sex	base cre	base eGFR	ED cre	ED eGFR	ED eGFR category	Death or ICU	Hospitalization	ICU need	Hospital death		Legend
1	61	M	na	na	na	na	No eGFR	0	0	0	0		eGFR	estimated glomerular filtration rate (Japanese MDRD)
2	82	F	na	na	na	na	No eGFR	0	0	0	0		base cre	baseline serum creatinine, mg/dL
3	68	F	na	na	0.63	71.1	eGFR>=60	0	1	0	0		base eGFR	baseline eGFR, mL/min/1.73m2
4	76	F	na	na	na	na	No eGFR	0	0	0	0		ED cre	serum creatinine in the emergency department, mg/dL
5	41	F	na	na	0.51	103.1	eGFR>=60	0	1	0	0		ED eGFR	eGFR in the emergency department, mL/min/1.73m2
6	83	F	na	na	0.61	69.3	eGFR>=60	0	0	0	0		ICU	intensive care unit
7	76	F	na	na	na	na	No eGFR	0	0	0	0		na	not available
8	76	F	na	na	0.71	60.2	eGFR>=60	0	0	0	0
9	64	F	na	na	0.47	99.2	eGFR>=60	0	0	0	0
10	31	M	na	na	0.69	107.9	eGFR>=60	0	0	0	0
11	84	M	na	na	na	na	No eGFR	0	0	0	0
12	58	F	na	na	0.61	76.7	eGFR>=60	0	0	0	0
13	51	M	1.34	45.6	1.23	50	eGFR<60	0	0	0	0
14	62	F	0.95	46.4	0.82	54.5	eGFR<60	0	1	0	0
15	55	M	1.31	45.7	1.36	43.9	eGFR<60	0	0	0	0
16	72	M	1.05	53.9	1.13	49.7	eGFR<60	0	0	0	0
17	69	M	na	na	0.84	69.6	eGFR>=60	0	0	0	0
18	51	M	na	na	na	na	No eGFR	0	0	0	0
19	69	M	na	na	na	na	No eGFR	0	0	0	0
20	63	F	na	na	na	na	No eGFR	0	0	0	0
21	78	M	1.23	44.3	1.4	38.4	eGFR<60	0	0	0	0
22	66	M	na	na	0.67	90.3	eGFR>=60	0	1	0	0
23	44	F	na	na	na	na	No eGFR	0	0	0	0
24	33	F	na	na	0.61	90.3	eGFR>=60	0	1	0	0
25	28	M	na	na	na	na	No eGFR	0	0	0	0
26	49	M	na	na	na	na	No eGFR	0	0	0	0
27	86	M	na	na	na	na	No eGFR	0	0	0	0
28	19	M	na	na	0.87	97	eGFR>=60	0	0	0	0
29	20	F	na	na	na	na	No eGFR	0	0	0	0
30	57	M	na	na	0.79	78.7	eGFR>=60	0	0	0	0
31	20	M	na	na	na	na	No eGFR	0	0	0	0
32	34	F	na	na	na	na	No eGFR	0	0	0	0
33	50	M	na	na	na	na	No eGFR	0	0	0	0
34	83	M	na	na	na	na	No eGFR	0	0	0	0
35	23	M	na	na	1.03	76.4	eGFR>=60	0	0	0	0
36	22	M	na	na	na	na	No eGFR	0	0	0	0
37	90	F	na	na	na	na	No eGFR	0	0	0	0
38	19	M	na	na	na	na	No eGFR	0	0	0	0
39	27	M	na	na	0.82	93.6	eGFR>=60	0	1	0	0
40	74	F	na	na	na	na	No eGFR	0	0	0	0
41	79	F	na	na	0.43	103	eGFR>=60	0	0	0	0
42	25	M	na	na	0.92	84.3	eGFR>=60	0	0	0	0
43	78	M	na	na	0.65	89	eGFR>=60	0	0	0	0
44	34	F	na	na	na	na	No eGFR	0	0	0	0
45	60	M	na	na	0.72	86.2	eGFR>=60	0	0	0	0
46	18	M	na	na	0.38	243.9	eGFR>=60	1	1	1	0
47	44	M	na	na	na	na	No eGFR	0	0	0	0
48	70	M	0.88	65.9	1.23	45.7	eGFR<60	0	1	0	0
49	81	F	na	na	0.62	68.5	eGFR>=60	0	0	0	0
50	34	M	na	na	na	na	No eGFR	0	0	0	0
51	74	F	na	na	0.64	67.9	eGFR>=60	0	0	0	0
52	28	F	na	na	na	na	No eGFR	0	0	0	0
53	49	F	1.1	42.5	1.17	39.7	eGFR<60	0	0	0	0
54	35	F	na	na	na	na	No eGFR	0	0	0	0
55	75	M	na	na	0.56	105.9	eGFR>=60	0	0	0	0
56	30	F	na	na	na	na	No eGFR	0	0	0	0
57	34	F	na	na	0.42	134.5	eGFR>=60	0	0	0	0
58	39	F	na	na	na	na	No eGFR	0	0	0	0
59	37	M	na	na	0.74	95.6	eGFR>=60	0	0	0	0
60	22	M	na	na	1.05	75.7	eGFR>=60	0	0	0	0
61	60	F	na	na	na	na	No eGFR	0	0	0	0
62	67	M	na	na	na	na	No eGFR	0	0	0	0
63	49	M	na	na	na	na	No eGFR	0	0	0	0
64	19	M	na	na	na	na	No eGFR	0	0	0	0
65	47	F	na	na	0.62	80.1	eGFR>=60	0	0	0	0
66	49	M	na	na	na	na	No eGFR	0	0	0	0
67	22	F	na	na	0.63	97.9	eGFR>=60	0	0	0	0
68	34	F	na	na	na	na	No eGFR	0	0	0	0
69	22	F	na	na	na	na	No eGFR	0	0	0	0
70	66	M	na	na	na	na	No eGFR	0	0	0	0
71	63	F	na	na	0.74	60.7	eGFR>=60	0	0	0	0
72	66	F	na	na	0.78	56.5	eGFR<60	0	1	0	0
73	68	F	na	na	0.58	77.5	eGFR>=60	0	0	0	0
74	80	M	na	na	0.81	69.5	eGFR>=60	0	1	0	0
75	76	M	1.31	41.6	1.19	46.3	eGFR<60	0	0	0	0
76	40	M	na	na	0.77	89.5	eGFR>=60	0	1	0	0
77	83	M	na	na	na	na	No eGFR	0	0	0	0
78	88	M	1.33	39.3	1.39	37.4	eGFR<60	1	1	0	1
79	18	F	na	na	na	na	No eGFR	0	0	0	0
80	42	F	na	na	0.78	64.3	eGFR>=60	0	0	0	0
81	75	F	na	na	na	na	No eGFR	0	0	0	0
82	22	M	na	na	0.81	100.5	eGFR>=60	0	1	0	0
83	75	M	na	na	na	na	No eGFR	0	0	0	0
84	70	M	na	na	0.76	77.4	eGFR>=60	0	1	0	0
85	48	M	na	na	0.84	77.3	eGFR>=60	0	1	0	0
86	33	M	na	na	0.64	115.8	eGFR>=60	0	0	0	0
87	27	F	na	na	0.5	118.8	eGFR>=60	0	0	0	0
88	45	M	na	na	0.99	65.8	eGFR>=60	0	1	0	0
89	23	F	na	na	0.51	121.8	eGFR>=60	1	1	1	0
90	45	F	na	na	na	na	No eGFR	0	0	0	0
91	22	F	na	na	na	na	No eGFR	0	0	0	0
92	49	F	na	na	na	na	No eGFR	0	0	0	0
93	56	M	na	na	0.92	66.9	eGFR>=60	1	1	1	0
94	80	M	0.81	69.5	1.15	47.3	eGFR<60	0	0	0	0
95	56	M	na	na	na	na	No eGFR	0	0	0	0
96	31	F	na	na	0.58	97.9	eGFR>=60	0	1	0	0
97	67	M	na	na	na	na	No eGFR	0	0	0	0
98	44	M	na	na	na	na	No eGFR	0	0	0	0
99	51	M	na	na	na	na	No eGFR	0	0	0	0
100	50	M	na	na	0.9	70.8	eGFR>=60	0	0	0	0
101	20	M	na	na	na	na	No eGFR	0	0	0	0
102	64	M	na	na	1.07	54.8	eGFR<60	0	0	0	0
103	81	M	1.06	51.5	1.51	35	eGFR<60	0	1	0	0
104	68	M	2.07	26.1	2.87	18.2	eGFR<60	0	1	0	0
105	21	M	na	na	na	na	No eGFR	0	0	0	0
106	61	F	na	na	0.36	134.7	eGFR>=60	0	0	0	0
107	75	M	na	na	1.14	48.7	eGFR<60	0	1	0	0
108	24	F	na	na	na	na	No eGFR	0	0	0	0
109	45	F	na	na	0.7	71	eGFR>=60	0	0	0	0
110	55	F	na	na	na	na	No eGFR	0	0	0	0
111	46	F	na	na	0.6	83.5	eGFR>=60	1	1	1	0
112	57	F	na	na	na	na	No eGFR	0	0	0	0
113	28	F	na	na	0.78	72.3	eGFR>=60	0	1	0	0
114	45	M	na	na	1.19	53.8	eGFR<60	0	0	0	0
115	36	M	na	na	na	na	No eGFR	0	0	0	0
116	53	M	na	na	na	na	No eGFR	0	0	0	0
117	38	F	na	na	na	na	No eGFR	0	0	0	0
118	92	M	na	na	1.25	41.5	eGFR<60	0	0	0	0
119	47	F	na	na	na	na	No eGFR	0	0	0	0
120	70	M	na	na	1.01	56.7	eGFR<60	0	0	0	0
121	49	F	na	na	0.54	92.1	eGFR>=60	0	1	0	0
122	86	M	0.87	62.9	0.99	54.6	eGFR<60	0	1	0	0
123	81	F	1.05	38.5	0.89	46.1	eGFR<60	0	1	0	0
124	59	M	na	na	0.94	64.4	eGFR>=60	0	1	0	0
125	63	M	na	na	na	na	No eGFR	0	0	0	0
126	88	F	0.81	50.1	0.81	49.9	eGFR<60	0	1	0	0
127	32	F	na	na	na	na	No eGFR	0	0	0	0
128	48	M	0.76	86.2	1.06	59.9	eGFR<60	0	1	0	0
129	92	F	na	na	na	na	No eGFR	0	0	0	0
130	28	F	na	na	na	na	No eGFR	0	0	0	0
131	63	F	0.74	60.7	0.83	53.5	eGFR<60	0	1	0	0
132	28	F	na	na	na	na	No eGFR	0	0	0	0
133	36	F	na	na	0.77	67.8	eGFR>=60	0	1	0	0
134	41	F	na	na	na	na	No eGFR	0	0	0	0
135	34	F	na	na	na	na	No eGFR	0	0	0	0
136	18	M	na	na	na	na	No eGFR	0	0	0	0
137	37	M	na	na	na	na	No eGFR	0	0	0	0
138	27	M	na	na	na	na	No eGFR	0	0	0	0
139	19	F	na	na	na	na	No eGFR	0	0	0	0
140	72	M	na	na	0.63	94.2	eGFR>=60	0	0	0	0
141	78	F	na	na	0.72	58.8	eGFR<60	0	0	0	0
142	45	F	na	na	0.67	74.5	eGFR>=60	0	0	0	0
143	82	F	0.85	48.5	0.85	48.5	eGFR<60	0	0	0	0
144	50	M	na	na	0.83	77.4	eGFR>=60	0	0	0	0
145	55	F	na	na	0.85	54.2	eGFR<60	1	1	1	0
146	82	F	na	na	0.65	64.8	eGFR>=60	0	0	0	0
147	70	M	na	na	0.85	68.4	eGFR>=60	0	1	0	0
148	59	M	na	na	na	na	No eGFR	0	0	0	0
149	82	F	na	na	0.43	101.9	eGFR>=60	0	0	0	0
150	82	M	1.89	27.3	1.57	33.4	eGFR<60	0	0	0	0
151	88	F	1.04	38	1.24	31.3	eGFR<60	0	0	0	0
152	67	M	na	na	0.84	70.2	eGFR>=60	0	1	0	0
153	32	M	na	na	1.03	69.4	eGFR>=60	0	0	0	0
154	46	M	na	na	0.54	126.9	eGFR>=60	0	0	0	0
155	44	M	na	na	0.72	93.8	eGFR>=60	0	1	0	0
156	36	F	na	na	0.46	119.8	eGFR>=60	0	0	0	0
157	31	F	na	na	0.45	128.2	eGFR>=60	0	0	0	0
158	42	M	na	na	na	na	No eGFR	0	0	0	0
159	36	F	na	na	na	na	No eGFR	0	0	0	0
160	21	F	na	na	0.74	83.1	eGFR>=60	0	0	0	0
161	26	F	na	na	0.64	91.7	eGFR>=60	0	0	0	0
162	61	F	na	na	1.36	31.5	eGFR<60	0	0	0	0
163	34	M	na	na	na	na	No eGFR	0	0	0	0
164	39	F	na	na	0.61	86	eGFR>=60	0	0	0	0
165	76	M	na	na	1.68	31.8	eGFR<60	1	1	1	0
166	65	M	na	na	na	na	No eGFR	0	0	0	0
167	78	F	0.55	79.2	0.75	56.2	eGFR<60	0	1	0	0
168	71	M	na	na	0.63	94.6	eGFR>=60	0	1	0	0
169	82	M	2.31	22	2.36	21.5	eGFR<60	0	0	0	0
170	63	M	na	na	na	na	No eGFR	0	1	0	0
171	47	F	na	na	0.48	106	eGFR>=60	0	0	0	0
172	48	F	na	na	na	na	No eGFR	0	0	0	0
173	36	F	na	na	0.68	78.1	eGFR>=60	0	0	0	0
174	34	M	na	na	na	na	No eGFR	0	0	0	0
175	35	F	na	na	0.85	61.7	eGFR>=60	0	1	0	0
176	36	M	na	na	na	na	No eGFR	0	0	0	0
177	74	M	na	na	0.58	102.3	eGFR>=60	0	1	0	0
178	39	F	na	na	na	na	No eGFR	0	0	0	0
179	37	F	na	na	0.64	82.8	eGFR>=60	0	0	0	0
180	26	F	na	na	na	na	No eGFR	0	0	0	0
181	82	F	1.14	35.1	1.25	31.7	eGFR<60	0	0	0	0
182	23	F	na	na	na	na	No eGFR	0	0	0	0
183	40	F	na	na	na	na	No eGFR	0	0	0	0
184	55	M	na	na	0.7	90.7	eGFR>=60	0	0	0	0
185	48	M	na	na	na	na	No eGFR	0	0	0	0
186	22	M	na	na	na	na	No eGFR	0	0	0	0
187	35	F	na	na	0.69	77.5	eGFR>=60	0	0	0	0
188	65	M	na	na	0.9	65.7	eGFR>=60	0	1	0	0
189	31	M	na	na	na	na	No eGFR	0	0	0	0
190	44	M	na	na	0.96	68.5	eGFR>=60	0	0	0	0
191	65	M	na	na	na	na	No eGFR	0	0	0	0
192	48	F	na	na	0.45	113	eGFR>=60	0	0	0	0
193	82	F	na	na	na	na	No eGFR	0	0	0	0
194	38	F	na	na	na	na	No eGFR	0	0	0	0
195	71	M	na	na	0.76	77.1	eGFR>=60	0	0	0	0
196	32	F	na	na	na	na	No eGFR	0	0	0	0
197	71	M	na	na	na	na	No eGFR	0	0	0	0
198	79	F	na	na	0.69	61.4	eGFR>=60	1	1	1	0
199	83	F	na	na	0.63	66.9	eGFR>=60	0	0	0	0
200	75	F	na	na	0.83	50.9	eGFR<60	0	0	0	0
201	85	F	na	na	0.49	87.4	eGFR>=60	0	1	0	0
202	52	M	na	na	0.72	89.4	eGFR>=60	0	0	0	0
203	42	F	na	na	na	na	No eGFR	0	0	0	0
204	69	M	na	na	0.68	87.7	eGFR>=60	0	1	0	0
205	92	F	0.91	43.4	1.31	29.1	eGFR<60	0	0	0	0
206	68	F	na	na	0.56	80.5	eGFR>=60	0	0	0	0
207	34	F	na	na	0.58	94.5	eGFR>=60	0	0	0	0
208	68	M	na	na	0.64	94.1	eGFR>=60	0	1	0	0
209	75	M	na	na	na	na	No eGFR	0	0	0	0
210	57	F	na	na	na	na	No eGFR	0	0	0	0
211	59	M	na	na	na	na	No eGFR	0	0	0	0
212	40	F	na	na	0.5	106.2	eGFR>=60	0	1	0	0
213	44	F	na	na	na	na	No eGFR	0	0	0	0
214	41	F	na	na	na	na	No eGFR	0	0	0	0
215	61	F	na	na	na	na	No eGFR	0	0	0	0
216	30	F	na	na	na	na	No eGFR	0	0	0	0
217	41	F	na	na	0.66	77.7	eGFR>=60	0	1	0	0
218	22	F	na	na	0.56	111.2	eGFR>=60	0	0	0	0
219	25	F	na	na	na	na	No eGFR	0	0	0	0
220	45	M	na	na	0.78	85.3	eGFR>=60	0	0	0	0
221	47	M	na	na	0.94	68.7	eGFR>=60	0	0	0	0
222	42	M	na	na	na	na	No eGFR	0	0	0	0
223	21	M	na	na	na	na	No eGFR	0	0	0	0
224	93	F	na	na	0.81	49.2	eGFR<60	0	1	0	0
225	31	M	na	na	0.71	105.3	eGFR>=60	0	0	0	0
226	24	M	na	na	0.94	83.3	eGFR>=60	0	1	0	0
227	23	M	na	na	na	na	No eGFR	0	0	0	0
228	34	F	na	na	na	na	No eGFR	0	0	0	0
229	53	M	na	na	0.7	91.7	eGFR>=60	0	0	0	0
230	65	F	na	na	1.36	30.9	eGFR<60	1	1	1	0
231	29	F	na	na	na	na	No eGFR	0	0	0	0
232	27	F	na	na	na	na	No eGFR	0	0	0	0
233	43	M	na	na	na	na	No eGFR	0	0	0	0
234	31	M	na	na	na	na	No eGFR	0	0	0	0
235	29	M	na	na	0.9	82.7	eGFR>=60	0	0	0	0
236	82	M	na	na	0.77	72.9	eGFR>=60	0	1	0	0
237	50	M	na	na	na	na	No eGFR	0	0	0	0
238	24	M	na	na	na	na	No eGFR	0		0	0
239	72	M	na	na	1.71	31.6	eGFR<60	0	1	0	0
240	81	M	na	na	0.85	65.6	eGFR>=60	0	1	0	0
241	74	F	1.6	25	2.26	17.1	eGFR<60	0	1	0	0
242	96	M	1.65	30.3	1.5	33.6	eGFR<60	0	0	0	0
243	79	M	na	na	0.82	68.8	eGFR>=60	0	1	0	0
244	38	M	na	na	na	na	No eGFR	0	0	0	0
245	78	M	na	na	0.85	66.3	eGFR>=60	0	0	0	0
246	42	F	na	na	0.76	66.2	eGFR>=60	0	0	0	0
247	76	F	na	na	na	na	No eGFR	0	0	0	0
248	76	F	0.87	48.2	1.02	40.5	eGFR<60	0	0	0	0
249	75	M	na	na	na	na	No eGFR	0	0	0	0
250	23	F	na	na	na	na	No eGFR	0	0	0	0
251	41	F	na	na	0.72	70.7	eGFR>=60	0	1	0	0
252	21	M	na	na	na	na	No eGFR	0	0	0	0
253	25	F	na	na	0.48	126.9	eGFR>=60	0	0	0	0
254	74	F	na	na	0.55	80.2	eGFR>=60	0	1	0	0
255	79	M	1.27	42.6	1.45	36.9	eGFR<60	0	1	0	0
256	39	F	na	na	na	na	No eGFR	0	0	0	0
257	28	F	na	na	0.54	108	eGFR>=60	0	1	0	0
258	36	F	na	na	0.41	135.9	eGFR>=60	0	1	0	0
259	86	F	na	na	0.88	45.9	eGFR<60	1	1	1	0
260	56	M	na	na	na	na	No eGFR	0	0	0	0
261	48	F	na	na	na	na	No eGFR	0	0	0	0
262	89	F	na	na	na	na	No eGFR	0	0	0	0
263	91	F	na	na	0.56	74.1	eGFR>=60	0	1	0	0
264	30	F	na	na	na	na	No eGFR	0	0	0	0
265	23	M	na	na	na	na	No eGFR	0	0	0	0
266	22	F	na	na	na	na	No eGFR	0	0	0	0
267	75	M	na	na	1.13	49.1	eGFR<60	0	1	0	0
268	80	M	na	na	0.87	64.2	eGFR>=60	0	0	0	0
269	78	F	na	na	0.69	61.6	eGFR>=60	1	1	1	0
270	28	M	na	na	0.73	105.1	eGFR>=60	0	0	0	0
271	78	M	na	na	1.04	53.2	eGFR<60	0	0	0	0
272	23	F	na	na	na	na	No eGFR	0	0	0	0
273	93	F	0.79	50.5	1.34	28.3	eGFR<60	1	1	0	1
274	75	F	na	na	na	na	No eGFR	0	0	0	0
275	85	F	0.69	60.1	0.73	56.5	eGFR<60	0	1	0	0
276	60	F	na	na	na	na	No eGFR	0	0	0	0
277	87	F	na	na	0.6	69.6	eGFR>=60	0	0	0	0
278	73	M	1.13	49.5	1.02	55.4	eGFR<60	0	1	0	0
279	77	F	na	na	na	na	No eGFR	0	0	0	0
280	85	F	na	na	0.86	47.2	eGFR<60	0	1	0	0
281	65	F	na	na	na	na	No eGFR	0	0	0	0
282	75	M	na	na	0.93	60.8	eGFR>=60	0	1	0	0
283	48	F	na	na	0.58	85.6	eGFR>=60	0	1	0	0
284	90	F	na	na	0.5	84.1	eGFR>=60	0	1	0	0
285	93	M	0.66	83.2	1.25	41.4	eGFR<60	0	1	0	0
286	78	M	na	na	na	na	No eGFR	0	0	0	0
287	81	F	na	na	na	na	No eGFR	0	0	0	0
288	82	M	1.83	28.3	1.67	31.3	eGFR<60	0	0	0	0
289	78	M	na	na	0.54	109	eGFR>=60	0	0	0	0
290	29	F	na	na	na	na	No eGFR	0	0	0	0
291	36	F	na	na	na	na	No eGFR	0	0	0	0
292	40	F	na	na	na	na	No eGFR	0	0	0	0
293	63	F	na	na	na	na	No eGFR	0	0	0	0
294	35	F	na	na	na	na	No eGFR	0	0	0	0
295	78	F	0.87	47.8	0.81	51.7	eGFR<60	0	0	0	0
296	56	F	na	na	0.6	78.9	eGFR>=60	0	0	0	0
297	48	M	1.18	53.6	1.31	47.5	eGFR<60	0	0	0	0
298	32	F	na	na	na	na	No eGFR	0	0	0	0
299	25	M	na	na	na	na	No eGFR	0	0	0	0
300	88	M	na	na	na	na	No eGFR	0	0	0	0
301	48	M	na	na	na	na	No eGFR	0	0	0	0
302	79	F	na	na	1.4	28.3	eGFR<60	1	1	1	0
303	68	F	na	na	na	na	No eGFR	0	0	0	0
304	27	M	na	na	na	na	No eGFR	0	0	0	0
305	49	F	na	na	0.74	65.4	eGFR>=60	0	1	0	0
306	63	F	na	na	na	na	No eGFR	0	0	0	0
307	38	M	na	na	na	na	No eGFR	0	0	0	0
308	42	F	na	na	na	na	No eGFR	0	0	0	0
309	20	M	na	na	na	na	No eGFR	0	0	0	0
310	80	M	na	na	na	na	No eGFR	0	0	0	0
311	82	F	na	na	na	na	No eGFR	0	0	0	0
312	76	F	na	na	na	na	No eGFR	0	0	0	0
313	64	F	na	na	0.53	87	eGFR>=60	0	1	0	0
314	68	F	na	na	0.55	82.1	eGFR>=60	0	0	0	0
315	69	F	na	na	0.56	80.2	eGFR>=60	0	1	0	0
316	63	F	na	na	na	na	No eGFR	0	0	0	0
317	48	F	na	na	0.45	113.1	eGFR>=60	0	0	0	0
318	85	M	1.97	25.8	1.79	28.7	eGFR<60	0	0	0	0
319	87	M	na	na	0.88	61.9	eGFR>=60	0	0	0	0
320	36	F	1.83	26.7	1.89	25.5	eGFR<60	1	1	1	0
321	71	M	0.68	87	1.95	27.5	eGFR<60	0	1	0	0
322	66	M	1.44	39.3	1.94	28.2	eGFR<60	0	1	0	0
323	58	F	2.2	18.9	2.36	17.5	eGFR<60	1	1	0	1
324	67	M	na	na	0.63	96.2	eGFR>=60	0	0	0	0
325	87	M	1.45	35.8	1.4	37.3	eGFR<60	0	0	0	0
326	25	F	na	na	0.5	121.4	eGFR>=60	0	1	0	0
327	83	F	na	na	0.47	92.1	eGFR>=60	0	0	0	0
328	34	F	na	na	0.53	104.3	eGFR>=60	0	0	0	0
329	42	M	na	na	1.45	44.2	eGFR<60	1	1	1	0
330	70	F	na	na	0.55	81.4	eGFR>=60	0	0	0	0
331	23	F	na	na	na	na	No eGFR	0	0	0	0
332	74	M	na	na	0.78	74	eGFR>=60	0	1	0	0
333	47	F	na	na	na	na	No eGFR	0	0	0	0
334	37	F	na	na	0.5	108.5	eGFR>=60	0	0	0	0
335	37	M	na	na	1.11	61.4	eGFR>=60	0	1	0	0
336	73	F	na	na	0.49	91.3	eGFR>=60	0	1	0	0
337	65	M	na	na	0.85	69.9	eGFR>=60	0	1	0	0
338	24	F	na	na	0.79	74.5	eGFR>=60	0	0	0	0
339	91	F	na	na	0.33	132.1	eGFR>=60	0	0	0	0
340	95	M	na	na	0.99	53.1	eGFR<60	1	1	1	0
341	66	F	na	na	na	na	No eGFR	0	0	0	0
342	86	F	na	na	0.58	72.5	eGFR>=60	0	1	0	0
343	37	F	na	na	1.11	45.3	eGFR<60	1	1	1	0
344	76	M	na	na	0.93	60.6	eGFR>=60	0	1	0	0
345	26	F	na	na	na	na	No eGFR	0	0	0	0
346	88	F	na	na	0.89	45.1	eGFR<60	0	0	0	0
347	77	F	na	na	na	na	No eGFR	0	0	0	0
348	73	M	na	na	0.63	93.9	eGFR>=60	0	1	0	0
349	47	M	na	na	na	na	No eGFR	0	0	0	0
350	26	M	na	na	na	na	No eGFR	0	0	0	0
351	88	M	0.87	64.2	1.03	53.4	eGFR<60	0	0	0	0
352	79	M	1.11	49.4	1.35	39.9	eGFR<60	1	1	0	1
353	78	M	1.08	51.1	1.01	54.9	eGFR<60	0	1	0	0
354	35	F	na	na	na	na	No eGFR	0	0	0	0
355	88	M	1.93	26.1	2.52	19.5	eGFR<60	0	1	0	0
356	31	F	na	na	na	na	No eGFR	0	1	0	0
357	76	M	0.99	56.6	1.09	50.9	eGFR<60	0	1	0	0
358	46	M	na	na	0.89	73.4	eGFR>=60	0	1	0	0
359	38	F	na	na	na	na	No eGFR	0	0	0	0
360	78	F	na	na	0.7	60.6	eGFR>=60	0	0	0	0
361	67	F	na	na	0.56	80.9	eGFR>=60	0	1	0	0
362	64	M	na	na	0.98	60.1	eGFR>=60	0	1	0	0
363	36	F	na	na	0.5	109.4	eGFR>=60	0	1	0	0
364	31	F	na	na	0.52	109.4	eGFR>=60	0	0	0	0
365	36	M	na	na	na	na	No eGFR	0	0	0	0
366	40	F	na	na	na	na	No eGFR	0	0	0	0
367	34	F	na	na	na	na	No eGFR	0	0	0	0
368	39	M	na	na	na	na	No eGFR	0	0	0	0
369	52	M	na	na	na	na	No eGFR	0	0	0	0
370	64	F	na	na	na	na	No eGFR	0	0	0	0
371	72	F	na	na	0.71	61.1	eGFR>=60	0	0	0	0
372	56	F	na	na	0.5	96.4	eGFR>=60	0	0	0	0
373	64	M	na	na	na	na	No eGFR	0	0	0	0
374	66	M	na	na	1.33	42.7	eGFR<60	0	0	0	0
375	39	F	na	na	na	na	No eGFR	0	0	0	0
376	86	F	na	na	0.65	64	eGFR>=60	0	0	0	0
377	43	M	na	na	na	na	No eGFR	0	0	0	0
378	51	F	na	na	na	na	No eGFR	0	0	0	0
379	52	F	2.81	14.9	2.56	16.5	eGFR<60	0	1	0	0
380	35	F	na	na	na	na	No eGFR	0	0	0	0
381	82	F	na	na	na	na	No eGFR	0	0	0	0
382	48	M	na	na	0.65	102.3	eGFR>=60	0	0	0	0
383	34	F	na	na	0.71	75.8	eGFR>=60	0	0	0	0
384	49	F	na	na	na	na	No eGFR	0	0	0	0
385	55	M	na	na	1.06	57.6	eGFR<60	0	0	0	0
386	30	M	na	na	na	na	No eGFR	0	0	0	0
387	71	M	na	na	0.64	93	eGFR>=60	0	1	0	0
388	53	M	na	na	na	na	No eGFR	0	0	0	0
389	88	M	1.24	42.4	0.95	56.8	eGFR<60	0	1	0	0
390	28	F	na	na	na	na	No eGFR	0	0	0	0
391	82	F	0.83	49.6	0.73	57.1	eGFR<60	0	0	0	0
392	88	M	na	na	1.12	47.4	eGFR<60	0	0	0	0
393	49	M	na	na	0.83	77.8	eGFR>=60	0	0	0	0
394	38	F	na	na	na	na	No eGFR	0	0	0	0
395	27	F	na	na	0.64	90.6	eGFR>=60	0	1	0	0
396	51	M	na	na	na	na	No eGFR	0	0	0	0
397	68	M	na	na	1.07	53.7	eGFR<60	0	0	0	0
398	80	M	na	na	0.83	67.6	eGFR>=60	0	0	0	0
399	21	F	na	na	0.68	91.2	eGFR>=60	0	1	0	0
400	46	F	na	na	0.59	85.1	eGFR>=60	0	0	0	0
401	62	M	na	na	0.8	75.7	eGFR>=60	0	0	0	0
402	80	F	na	na	1.11	36.4	eGFR<60	1	1	1	0
403	36	M	na	na	na	na	No eGFR	0	0	0	0
404	72	M	na	na	0.8	72.6	eGFR>=60	0	0	0	0
405	30	F	na	na	na	na	No eGFR	0	0	0	0
406	25	F	na	na	na	na	No eGFR	0	0	0	0
407	24	F	na	na	na	na	No eGFR	0	0	0	0
408	25	F	na	na	na	na	No eGFR	0	0	0	0
409	25	F	na	na	na	na	No eGFR	0	0	0	0
410	23	F	na	na	na	na	No eGFR	0	0	0	0
411	74	F	na	na	na	na	No eGFR	0	0	0	0
412	62	F	na	na	na	na	No eGFR	0	0	0	0
413	68	F	na	na	0.58	77.5	eGFR>=60	0	0	0	0
414	81	F	na	na	na	na	No eGFR	0	0	0	0
415	75	M	na	na	0.75	76.9	eGFR>=60	1	1	1	0
416	86	F	na	na	2.21	16.8	eGFR<60	0	0	0	0
417	59	M	na	na	0.81	75.8	eGFR>=60	0	1	0	0
418	71	M	na	na	0.93	61.8	eGFR>=60	0	0	0	0
419	79	M	0.97	57.4	0.93	59.9	eGFR<60	0	1	0	0
420	76	F	na	na	na	na	No eGFR	0	0	0	0
421	84	F	na	na	na	na	No eGFR	0	0	0	0
422	40	M	na	na	0.91	74.6	eGFR>=60	0	0	0	0
423	69	M	na	na	0.81	72.5	eGFR>=60	0	0	0	0
424	74	F	na	na	0.64	67.9	eGFR>=60	0	0	0	0
425	30	F	na	na	na	na	No eGFR	0	0	0	0
426	72	M	na	na	0.72	81.4	eGFR>=60	0	0	0	0
427	66	M	na	na	0.75	79.8	eGFR>=60	0	1	0	0
428	22	M	na	na	0.93	86.4	eGFR>=60	0	0	0	0
429	26	M	na	na	na	na	No eGFR	0	0	0	0
430	26	M	na	na	na	na	No eGFR	0	0	0	0
431	59	M	na	na	na	na	No eGFR	0	0	0	0
432	62	M	na	na	0.87	69.1	eGFR>=60	0	1	0	0
433	30	F	na	na	na	na	No eGFR	0	0	0	0
434	50	F	na	na	na	na	No eGFR	0	0	0	0
435	74	M	na	na	1.04	54	eGFR<60	0	1	0	0
436	67	F	na	na	na	na	No eGFR	0	0	0	0
437	44	M	na	na	na	na	No eGFR	0	0	0	0
438	67	F	na	na	na	na	No eGFR	0	0	0	0
439	77	F	na	na	na	na	No eGFR	0	0	0	0
440	81	M	na	na	na	na	No eGFR	0	0	0	0
441	63	M	na	na	0.63	97.9	eGFR>=60	1	1	1	0
442	44	M	na	na	na	na	No eGFR	0		0	0
443	74	M	na	na	0.6	98.6	eGFR>=60	0	1	0	0
444	67	F	na	na	na	na	No eGFR	0		0	0
445	80	F	na	na	na	na	No eGFR	0	0	0	0
446	84	M	1.02	53.4	1.02	53.2	eGFR<60	0	1	0	0
447	84	F	1.81	21.1	1.82	20.9	eGFR<60	1	1	1	0
448	52	M	1.36	44.8	1.41	42.9	eGFR<60	0	0	0	0
449	39	F	na	na	na	na	No eGFR	0	0	0	0
450	58	M	na	na	na	na	No eGFR	0	0	0	0
451	85	M	na	na	na	na	No eGFR	0	0	0	0
452	55	F	na	na	0.64	73.9	eGFR>=60	0	0	0	0
453	30	F	na	na	na	na	No eGFR	0	1	0	0
454	27	M	na	na	0.87	87.7	eGFR>=60	0	1	0	0
455	24	M	1.64	45.4	1.88	39.1	eGFR<60	0	1	0	0
456	79	F	na	na	na	na	No eGFR	0	0	0	0
457	55	F	na	na	na	na	No eGFR	0	0	0	0
458	73	F	0.87	48.7	0.94	44.8	eGFR<60	0	1	0	0
459	41	F	na	na	na	na	No eGFR	0	0	0	0
460	87	F	na	na	na	na	No eGFR	0	0	0	0
461	82	F	0.82	50.3	0.93	43.8	eGFR<60	0	1	0	0
462	80	F	1	40.8	1.02	39.9	eGFR<60	0	0	0	0
463	36	F	na	na	na	na	No eGFR	0	0	0	0
464	75	M	1.1	50.8	1.34	40.8	eGFR<60	1	1	1	0
465	39	F	na	na	na	na	No eGFR	0	0	0	0
466	49	F	na	na	0.7	69.3	eGFR>=60	0	0	0	0
467	74	F	na	na	na	na	No eGFR	0	0	0	0
468	51	F	na	na	0.55	89.2	eGFR>=60	0	0	0	0
469	25	F	na	na	na	na	No eGFR	0	0	0	0
470	59	M	na	na	na	na	No eGFR	0	0	0	0
471	27	M	na	na	0.77	100.2	eGFR>=60	0	0	0	0
472	58	M	na	na	na	na	No eGFR	0	0	0	0
473	51	M	na	na	0.82	78	eGFR>=60	0	1	0	0
474	46	M	na	na	1.11	57.7	eGFR<60	0	0	0	0
475	71	M	na	na	na	na	No eGFR	0	0	0	0
476	44	F	na	na	0.67	75	eGFR>=60	0	0	0	0
477	49	M	na	na	0.94	67.9	eGFR>=60	0	0	0	0
478	88	F	na	na	0.68	60.5	eGFR>=60	0	0	0	0
479	68	F	0.77	57.1	0.84	51.7	eGFR<60	0	0	0	0
480	48	M	na	na	na	na	No eGFR	0	0	0	0
481	51	F	na	na	0.63	76.9	eGFR>=60	0	1	0	0
482	83	M	na	na	1.73	30	eGFR<60	0	0	0	0
483	24	M	na	na	na	na	No eGFR	0	0	0	0
484	90	F	na	na	na	na	No eGFR	0	0	0	0
485	76	F	3.67	10	4.15	8.7	eGFR<60	0	1	0	0
486	79	M	na	na	na	na	No eGFR	0	0	0	0
487	48	M	na	na	na	na	No eGFR	0	0	0	0
488	73	M	na	na	na	na	No eGFR	0	0	0	0
489	40	F	na	na	na	na	No eGFR	0	0	0	0
490	72	M	0.97	58.8	1.23	45.3	eGFR<60	1	1	1	0
491	82	F	0.97	41.8	1.09	36.8	eGFR<60	1	1	1	0
492	39	M	na	na	0.53	135.7	eGFR>=60	0	1	0	0
493	45	M	na	na	0.95	68.8	eGFR>=60	0	0	0	0
494	81	F	na	na	0.5	86.7	eGFR>=60	0	0	0	0
495	60	M	na	na	1.14	51.9	eGFR<60	0	0	0	0
496	52	F	na	na	0.59	82.1	eGFR>=60	0	0	0	0
497	32	M	na	na	0.64	116.9	eGFR>=60	0	0	0	0
498	38	F	na	na	na	na	No eGFR	0	0	0	0
499	55	M	na	na	1.01	60.7	eGFR>=60	0	1	0	0
500	46	F	na	na	na	na	No eGFR	0	0	0	0
501	66	M	1.56	35.8	1.22	46.9	eGFR<60	0	1	0	0
502	50	F	na	na	0.75	63.9	eGFR>=60	0	0	0	0
503	26	M	na	na	0.74	105.8	eGFR>=60	0	0	0	0
504	27	F	na	na	0.6	97.3	eGFR>=60	0	0	0	0
505	83	F	na	na	na	na	No eGFR	0	0	0	0
506	65	M	na	na	na	na	No eGFR	0	0	0	0
507	37	M	na	na	na	na	No eGFR	0	0	0	0
508	23	M	na	na	na	na	No eGFR	0	0	0	0
509	88	F	0.89	45	0.83	48.6	eGFR<60	0	1	0	0
510	77	F	0.86	48.6	0.99	41.7	eGFR<60	0	1	0	0
511	78	F	na	na	0.53	82.2	eGFR>=60	0	1	0	0
512	81	M	1.06	51.6	1.01	54.4	eGFR<60	0	1	0	0
513	65	F	na	na	na	na	No eGFR	0	0	0	0
514	42	F	na	na	na	na	No eGFR	0	0	0	0
515	74	M	na	na	0.81	71	eGFR>=60	0	0	0	0
516	74	F	na	na	0.64	67.9	eGFR>=60	0	0	0	0
517	64	F	na	na	na	na	No eGFR	0	0	0	0
518	65	M	na	na	0.89	66.5	eGFR>=60	0	0	0	0
519	55	F	0.78	59.6	0.8	57.9	eGFR<60	0	0	0	0
520	55	M	na	na	na	na	No eGFR	0	0	0	0
521	86	F	na	na	na	na	No eGFR	0	0	0	0
522	44	F	na	na	na	na	No eGFR	0	0	0	0
523	76	F	na	na	0.49	90.2	eGFR>=60	0	0	0	0
524	49	M	na	na	0.72	90.9	eGFR>=60	0	0	0	0
525	70	F	na	na	0.42	109.4	eGFR>=60	0	0	0	0
526	74	M	na	na	na	na	No eGFR	0	0	0	0
527	25	M	na	na	na	na	No eGFR	0	0	0	0
528	49	F	1.3	35.2	1.04	44.9	eGFR<60	0	0	0	0
529	72	F	0.63	69.9	0.95	44.4	eGFR<60	0	1	0	0
530	48	F	na	na	na	na	No eGFR	0	0	0	0
531	65	M	na	na	na	na	No eGFR	0	0	0	0
532	65	M	na	na	0.88	67.3	eGFR>=60	1	1	1	0
533	24	F	na	na	0.38	165.9	eGFR>=60	0	0	0	0
534	82	M	na	na	0.85	65.4	eGFR>=60	1	1	1	1
535	55	M	na	na	0.64	100	eGFR>=60	0	0	0	0
536	57	F	na	na	na	na	No eGFR	0	0	0	0
537	81	M	na	na	0.68	83.8	eGFR>=60	0	1	0	0
538	39	F	na	na	0.64	81.6	eGFR>=60	0	0	0	0
539	19	M	na	na	0.9	93.5	eGFR>=60	0	0	0	0
540	18	M	na	na	0.58	153.5	eGFR>=60	0	1	0	0
541	45	M	na	na	0.78	85.4	eGFR>=60	0	0	0	0
542	67	F	na	na	0.48	95.7	eGFR>=60	0	1	0	0
543	61	M	1.37	42.2	1.14	51.6	eGFR<60	0	0	0	0
544	24	M	na	na	na	na	No eGFR	0	0	0	0
545	67	M	na	na	0.77	77.2	eGFR>=60	0	0	0	0
546	71	M	na	na	0.77	76	eGFR>=60	0	0	0	0
547	74	M	na	na	1.06	52.9	eGFR<60	0	0	0	0
548	32	F	na	na	0.44	130.1	eGFR>=60	0	1	0	0
549	25	F	na	na	na	na	No eGFR	0	0	0	0
550	47	M	na	na	na	na	No eGFR	0	0	0	0
551	41	F	na	na	0.54	96.8	eGFR>=60	0	0	0	0
552	89	M	na	na	0.85	63.9	eGFR>=60	0	1	0	0
553	69	F	na	na	na	na	No eGFR	0	0	0	0
554	27	F	na	na	na	na	No eGFR	0	0	0	0
555	41	F	na	na	na	na	No eGFR	0	0	0	0
556	89	F	na	na	0.49	86.3	eGFR>=60	0	0	0	0
557	35	F	na	na	na	na	No eGFR	0	0	0	0
558	73	F	na	na	0.52	85.6	eGFR>=60	0	1	0	0
559	55	F	na	na	0.54	89	eGFR>=60	0	0	0	0
560	60	M	1.51	38.2	1.77	32.1	eGFR<60	0	0	0	0
561	53	M	na	na	na	na	No eGFR	0	0	0	0
562	78	M	1.23	44.3	1.21	45.1	eGFR<60	0	1	0	0
563	69	M	na	na	0.82	71.5	eGFR>=60	0	1	0	0
564	70	F	na	na	na	na	No eGFR	0	0	0	0
565	32	M	na	na	0.79	92.8	eGFR>=60	0	0	0	0
566	66	F	0.9	48.5	0.85	51.5	eGFR<60	0	1	0	0
567	74	F	na	na	0.67	64.6	eGFR>=60	0	1	0	0
568	67	F	na	na	na	na	No eGFR	0	0	0	0
569	50	M	na	na	na	na	No eGFR	0	0	0	0
570	39	F	na	na	0.72	71.7	eGFR>=60	0	1	0	0
571	27	M	na	na	na	na	No eGFR	0	0	0	0
572	48	M	na	na	na	na	No eGFR	0	0	0	0
573	31	M	na	na	na	na	No eGFR	0	0	0	0
574	26	M	na	na	na	na	No eGFR	0	0	0	0
575	58	F	na	na	na	na	No eGFR	0	0	0	0
576	21	F	na	na	na	na	No eGFR	0	0	0	0
577	67	M	na	na	na	na	No eGFR	0	0	0	0
578	82	F	na	na	na	na	No eGFR	0	0	0	0
579	62	M	na	na	0.75	81.3	eGFR>=60	0	0	0	0
580	87	F	na	na	0.68	60.7	eGFR>=60	0	0	0	0
581	94	F	na	na	na	na	No eGFR	0	0	0	0
582	29	M	na	na	na	na	No eGFR	0	0	0	0
583	55	M	na	na	0.92	67.3	eGFR>=60	0	0	0	0
584	87	M	na	na	1.81	28.1	eGFR<60	0	1	0	0
585	31	F	na	na	na	na	No eGFR	0	0	0	0
586	75	F	na	na	0.71	60.4	eGFR>=60	0	1	0	0
587	81	M	1.26	42.8	1.26	42.7	eGFR<60	0	1	0	0
588	49	M	na	na	na	na	No eGFR	0	0	0	0
589	73	M	0.99	57.3	0.96	59.2	eGFR<60	0	1	0	0
590	50	M	na	na	na	na	No eGFR	0	0	0	0
591	85	M	na	na	0.84	65.6	eGFR>=60	0	1	0	0
592	39	M	na	na	0.93	73.3	eGFR>=60	0	0	0	0
593	62	M	na	na	0.64	96.7	eGFR>=60	0	0	0	0
594	39	F	na	na	na	na	No eGFR	0	0	0	0
595	39	M	na	na	0.87	78.9	eGFR>=60	0	0	0	0
596	39	F	na	na	0.61	86	eGFR>=60	0	0	0	0
597	80	M	na	na	0.69	82.8	eGFR>=60	0	1	0	0
598	29	F	na	na	na	na	No eGFR	0	0	0	0
599	56	M	na	na	0.83	74.9	eGFR>=60	0	1	0	0
600	26	M	na	na	na	na	No eGFR	0	0	0	0
601	33	M	na	na	na	na	No eGFR	0	0	0	0
602	35	M	na	na	0.64	113.9	eGFR>=60	0	0	0	0
603	42	M	na	na	na	na	No eGFR	0	0	0	0
604	76	M	na	na	1.21	45.4	eGFR<60	0	0	0	0
605	28	F	na	na	na	na	No eGFR	0	0	0	0
606	55	M	na	na	0.74	85.3	eGFR>=60	0	1	0	0
607	64	M	na	na	na	na	No eGFR	0	0	0	0
608	43	M	na	na	0.65	105.6	eGFR>=60	0	0	0	0
609	82	M	na	na	na	na	No eGFR	0	0	0	0
610	72	F	na	na	0.63	69.6	eGFR>=60	0	1	0	0
611	73	M	na	na	0.81	71.3	eGFR>=60	0	1	0	0
612	81	M	1.26	42.8	1.47	36.1	eGFR<60	0	1	0	0
613	34	F	na	na	0.6	91.1	eGFR>=60	0	0	0	0
614	78	F	0.77	54.6	1.32	30.3	eGFR<60	0	0	0	0
615	86	F	na	na	na	na	No eGFR	0	0	0	0
616	68	F	na	na	na	na	No eGFR	0	0	0	0
617	40	F	na	na	na	na	No eGFR	0	0	0	0
618	92	M	1.01	52.4	1.05	50.2	eGFR<60	0	1	0	0
619	41	M	na	na	na	na	No eGFR	0	0	0	0
620	23	F	na	na	na	na	No eGFR	0	0	0	0
621	35	F	na	na	0.52	105.6	eGFR>=60	0	0	0	0
622	63	M	na	na	na	na	No eGFR	0	0	0	0
623	55	M	na	na	0.75	84.1	eGFR>=60	0	0	0	0
624	18	F	na	na	na	na	No eGFR	0	0	0	0
625	28	F	na	na	0.8	70.3	eGFR>=60	0	0	0	0
626	73	M	na	na	na	na	No eGFR	0	0	0	0
627	38	F	na	na	0.6	88.2	eGFR>=60	0	0	0	0
628	26	F	na	na	na	na	No eGFR	0	0	0	0
629	24	F	na	na	na	na	No eGFR	0	0	0	0
630	75	F	na	na	0.55	79.9	eGFR>=60	0	1	0	0
631	65	F	na	na	na	na	No eGFR	0	0	0	0
632	99	F	na	na	na	na	No eGFR	0	0	0	0
633	91	F	na	na	na	na	No eGFR	0	0	0	0
634	34	F	na	na	na	na	No eGFR	0	0	0	0
635	57	F	na	na	na	na	No eGFR	0	0	0	0
636	77	M	na	na	na	na	No eGFR	0	0	0	0
637	43	F	na	na	na	na	No eGFR	0	0	0	0
638	88	M	na	na	na	na	No eGFR	0	0	0	0
639	81	F	na	na	na	na	No eGFR	0	0	0	0
640	26	F	0.51	117.5	1.09	51.2	eGFR<60	0	1	0	0
641	82	F	na	na	0.65	64.8	eGFR>=60	0	1	0	0
642	83	F	1.08	37.1	1.01	39.9	eGFR<60	0	0	0	0
643	34	F	na	na	0.31	187.5	eGFR>=60	0	1	0	0
644	87	F	1.01	39.5	0.93	43.1	eGFR<60	0	0	0	0
645	75	M	na	na	na	na	No eGFR	0	0	0	0
646	67	M	na	na	na	na	No eGFR	0	0	0	0
647	39	F	na	na	na	na	No eGFR	0	0	0	0
648	80	M	na	na	1.54	34.4	eGFR<60	1	1	1	0
649	42	F	na	na	na	na	No eGFR	0	0	0	0
650	39	F	na	na	na	na	No eGFR	0	0	0	0
651	29	M	na	na	na	na	No eGFR	0	0	0	0
652	48	M	na	na	na	na	No eGFR	0	0	0	0
653	50	F	na	na	0.59	83.1	eGFR>=60	0	0	0	0
654	60	M	na	na	na	na	No eGFR	0	0	0	0
655	30	M	na	na	0.71	106.3	eGFR>=60	0	1	0	0
656	28	F	na	na	na	na	No eGFR	0	0	0	0
657	20	M	na	na	na	na	No eGFR	0	0	0	0
658	19	M	na	na	na	na	No eGFR	0	0	0	0
659	74	M	na	na	1.13	49.3	eGFR<60	0	1	0	0
660	41	F	na	na	0.46	115.4	eGFR>=60	0	1	0	0
661	34	M	na	na	0.79	91.2	eGFR>=60	0	0	0	0
662	39	M	na	na	na	na	No eGFR	0	0	0	0
663	36	F	na	na	0.46	119.8	eGFR>=60	0	0	0	0
664	84	F	na	na	na	na	No eGFR	0	0	0	0
665	68	M	na	na	0.55	111.1	eGFR>=60	0	1	0	0
666	69	M	1.26	44.7	1.29	43.6	eGFR<60	0	1	0	0
667	60	M	na	na	0.79	77.5	eGFR>=60	0	0	0	0
668	87	F	na	na	na	na	No eGFR	0	0	0	0
669	50	M	na	na	na	na	No eGFR	0	0	0	0
670	44	F	na	na	0.57	89.5	eGFR>=60	0	0	0	0
671	52	F	na	na	0.6	80.6	eGFR>=60	0	1	0	0
672	69	M	1.28	43.9	1.41	39.5	eGFR<60	0	0	0	0
673	78	F	0.82	51	0.79	53.1	eGFR<60	0	1	0	0
674	52	F	na	na	0.81	58.1	eGFR<60	1	1	1	0
675	67	M	na	na	na	na	No eGFR	0	0	0	0
676	82	M	na	na	na	na	No eGFR	0	0	0	0
677	42	M	na	na	0.73	93.6	eGFR>=60	0	1	0	0
678	78	M	na	na	0.9	62.3	eGFR>=60	0	1	0	0
679	32	M	na	na	1.07	66.6	eGFR>=60	0	0	0	0
680	68	F	na	na	0.52	87.3	eGFR>=60	0	0	0	0
681	38	M	na	na	na	na	No eGFR	0	0	0	0
682	33	M	na	na	na	na	No eGFR	0	0	0	0
683	42	F	na	na	0.44	120.4	eGFR>=60	0	1	0	0
684	54	M	na	na	0.7	91.2	eGFR>=60	0	0	0	0
685	79	F	na	na	0.7	60.4	eGFR>=60	0	0	0	0
686	77	F	0.82	51.2	1.02	40.3	eGFR<60	0	1	0	0
687	54	M	na	na	na	na	No eGFR	0	0	0	0
688	47	M	na	na	na	na	No eGFR	0	0	0	0
689	37	M	na	na	na	na	No eGFR	0	0	0	0
690	57	M	na	na	0.81	76.6	eGFR>=60	0	1	0	0
691	39	M	na	na	0.87	78.9	eGFR>=60	0	0	0	0
692	21	M	na	na	0.7	119.5	eGFR>=60	0	1	0	0
693	92	F	na	na	na	na	No eGFR	0	0	0	0
694	89	M	na	na	0.92	58.6	eGFR<60	0	0	0	0
695	25	F	na	na	0.71	82.7	eGFR>=60	0	0	0	0
696	31	M	na	na	0.74	100.6	eGFR>=60	0	1	0	0
697	35	M	na	na	na	na	No eGFR	0	0	0	0
698	23	F	na	na	0.74	81	eGFR>=60	0	0	0	0
699	40	F	na	na	na	na	No eGFR	0	0	0	0
700	20	M	na	na	0.8	104.8	eGFR>=60	0	1	0	0
701	79	M	na	na	1.5	35.5	eGFR<60	0	0	0	0
702	87	F	na	na	0.5	84.9	eGFR>=60	0	0	0	0
703	28	F	na	na	0.86	65	eGFR>=60	0	0	0	0
704	75	M	na	na	na	na	No eGFR	0	0	0	0
705	70	F	na	na	na	na	No eGFR	0	0	0	0
706	81	F	na	na	0.81	51.1	eGFR<60	0	0	0	0
707	23	F	na	na	0.58	105.6	eGFR>=60	0	0	0	0
708	72	M	na	na	0.7	84	eGFR>=60	0	0	0	0
709	41	F	na	na	0.51	103.1	eGFR>=60	0	0	0	0
710	34	F	na	na	0.64	84.9	eGFR>=60	0	0	0	0
711	31	F	na	na	na	na	No eGFR	0	0	0	0
712	72	M	3.61	14	3.27	15.5	eGFR<60	0	1	0	0
713	36	F	na	na	na	na	No eGFR	0	0	0	0
714	31	F	na	na	na	na	No eGFR	0	0	0	0
715	59	M	na	na	na	na	No eGFR	0	0	0	0
716	38	F	na	na	na	na	No eGFR	0	0	0	0
717	28	F	na	na	na	na	No eGFR	0	0	0	0
718	57	M	na	na	0.93	65.8	eGFR>=60	1	1	1	0
719	21	F	na	na	0.55	115	eGFR>=60	0	0	0	0
720	37	F	na	na	na	na	No eGFR	0	0	0	0
721	66	M	na	na	0.64	94.9	eGFR>=60	0	1	0	0
722	22	M	na	na	na	na	No eGFR	0	0	0	0
723	36	M	na	na	na	na	No eGFR	0	0	0	0
724	64	M	na	na	na	na	No eGFR	0	0	0	0
725	48	M	na	na	na	na	No eGFR	0	0	0	0
726	73	M	na	na	0.95	59.9	eGFR<60	0	0	0	0
727	51	F	1.09	42.2	0.88	53.3	eGFR<60	0	0	0	0
728	83	F	1.28	30.8	1.45	26.9	eGFR<60	0	0	0	0
729	79	F	na	na	na	na	No eGFR	0	0	0	0
730	57	M	na	na	na	na	No eGFR	0	0	0	0
731	84	F	na	na	0.58	72.9	eGFR>=60	0	0	0	0
732	92	M	1.12	46.8	1.05	50.2	eGFR<60	1	1	0	1
733	49	M	na	na	0.85	75.8	eGFR>=60	0	1	0	0
734	77	M	na	na	na	na	No eGFR	0	0	0	0
735	43	F	na	na	na	na	No eGFR	0	0	0	0
736	39	F	na	na	0.43	126.1	eGFR>=60	0	1	0	0
737	51	M	na	na	na	na	No eGFR	0	0	0	0
738	36	M	na	na	na	na	No eGFR	0	0	0	0
739	50	M	na	na	na	na	No eGFR	0	0	0	0
740	44	M	na	na	0.8	83.6	eGFR>=60	0	0	0	0
741	75	F	na	na	na	na	No eGFR	0	0	0	0
742	33	M	na	na	0.82	88.4	eGFR>=60	0	0	0	0
743	20	M	na	na	0.85	98	eGFR>=60	0	0	0	0
744	37	F	na	na	0.49	111	eGFR>=60	0	1	0	0
745	65	M	na	na	na	na	No eGFR	0	0	0	0
746	84	F	na	na	na	na	No eGFR	0	0	0	0
747	21	F	na	na	0.6	104.5	eGFR>=60	0	0	0	0
748	81	F	na	na	0.62	68.5	eGFR>=60	0	0	0	0
749	75	F	0.92	45.5	0.88	47.8	eGFR<60	0	1	0	0
750	74	F	0.8	53.2	0.86	49.1	eGFR<60	0	1	0	0
751	68	M	na	na	0.58	104.9	eGFR>=60	0	0	0	0
752	34	M	na	na	0.82	87.6	eGFR>=60	0	0	0	0
753	36	F	na	na	na	na	No eGFR	0	0	0	0
754	54	F	na	na	na	na	No eGFR	0	0	0	0
755	73	M	na	na	0.74	78.7	eGFR>=60	0	0	0	0
756	76	M	na	na	na	na	No eGFR	0	0	0	0
757	81	M	na	na	na	na	No eGFR	0	0	0	0
758	67	F	na	na	na	na	No eGFR	0	0	0	0
759	40	F	na	na	na	na	No eGFR	0	0	0	0
760	79	M	na	na	na	na	No eGFR	0	0	0	0
761	72	F	na	na	0.65	67.3	eGFR>=60	0	1	0	0
762	47	F	na	na	na	na	No eGFR	0	0	0	0
763	80	F	na	na	na	na	No eGFR	0	0	0	0
764	47	F	na	na	0.7	70.1	eGFR>=60	0	0	0	0
765	40	F	na	na	na	na	No eGFR	0	0	0	0
766	24	F	na	na	0.56	108.5	eGFR>=60	0	0	0	0
767	87	F	na	na	0.84	48.2	eGFR<60	0	1	0	0
768	35	M	na	na	na	na	No eGFR	0	0	0	0
769	50	F	na	na	na	na	No eGFR	0	0	0	0
770	39	F	na	na	na	na	No eGFR	0	0	0	0
771	58	M	na	na	na	na	No eGFR	0	0	0	0
772	56	M	na	na	0.99	61.8	eGFR>=60	1	1	1	0
773	30	F	na	na	na	na	No eGFR	0	0	0	0
774	27	F	na	na	0.72	79.7	eGFR>=60	0	0	0	0
775	26	F	na	na	na	na	No eGFR	0	0	0	0
776	47	F	na	na	0.58	86.2	eGFR>=60	0	0	0	0
777	91	F	na	na	na	na	No eGFR	0	0	0	0
778	31	M	na	na	0.96	75.7	eGFR>=60	0	0	0	0
779	90	M	2.64	18.4	4.09	11.4	eGFR<60	1	1	1	0
780	60	F	na	na	na	na	No eGFR	0	0	0	0
781	82	M	1.09	49.8	1.05	51.9	eGFR<60	0	1	0	0
782	41	F	na	na	na	na	No eGFR	0	0	0	0
783	79	F	na	na	na	na	No eGFR	0	0	0	0
784	62	M	na	na	1.05	56.2	eGFR<60	0	1	0	0
785	76	F	na	na	na	na	No eGFR	0	0	0	0
786	81	F	na	na	0.61	69.7	eGFR>=60	0	0	0	0
787	47	F	na	na	na	na	No eGFR	0	0	0	0
788	38	F	na	na	na	na	No eGFR	0	0	0	0
789	68	F	0.99	43.3	0.91	47.3	eGFR<60	0	1	0	0
790	25	F	na	na	0.55	109.4	eGFR>=60	0	1	0	0
791	64	F	na	na	0.71	63.2	eGFR>=60	0	1	0	0
792	20	M	na	na	na	na	No eGFR	0	0	0	0
793	21	F	na	na	na	na	No eGFR	0	0	0	0
794	24	F	na	na	na	na	No eGFR	0	0	0	0
795	57	M	na	na	na	na	No eGFR	0	0	0	0
796	63	M	na	na	na	na	No eGFR	0	0	0	0
797	67	M	na	na	1.21	47.1	eGFR<60	0	1	0	0
798	50	M	na	na	0.66	99.5	eGFR>=60	0	1	0	0
799	21	F	na	na	0.73	84.4	eGFR>=60	0	0	0	0
800	79	F	na	na	na	na	No eGFR	0	0	0	0
801	69	F	na	na	0.5	90.7	eGFR>=60	0	0	0	0
802	32	M	na	na	0.9	80.5	eGFR>=60	0	0	0	0
803	35	F	na	na	0.86	60.9	eGFR>=60	0	0	0	0
804	36	F	na	na	na	na	No eGFR	0	0	0	0
805	66	M	na	na	na	na	No eGFR	0	0	0	0
806	88	F	na	na	na	na	No eGFR	0	0	0	0
807	29	F	na	na	0.94	58.3	eGFR<60	0	0	0	0
808	67	F	0.74	59.9	0.9	48.1	eGFR<60	0	1	0	0
809	54	F	na	na	0.59	81.2	eGFR>=60	0	0	0	0
810	81	F	na	na	na	na	No eGFR	0	0	0	0
811	76	F	na	na	0.62	69.8	eGFR>=60	0	1	0	0
812	27	M	na	na	0.83	92.3	eGFR>=60	0	0	0	0
813	67	M	1.49	37.5	3.56	14.5	eGFR<60	0	1	0	0
814	35	M	na	na	na	na	No eGFR	0	0	0	0
815	34	F	na	na	na	na	No eGFR	0	0	0	0
816	75	M	na	na	0.84	68	eGFR>=60	0	1	0	0
817	55	M	na	na	0.63	101.8	eGFR>=60	0	1	0	0
818	38	F	na	na	na	na	No eGFR	0	0	0	0
819	43	M	na	na	0.75	90.3	eGFR>=60	0	0	0	0
820	31	M	na	na	na	na	No eGFR	0	0	0	0
821	20	F	na	na	0.62	102.3	eGFR>=60	0	0	0	0
822	85	M	na	na	0.64	88.3	eGFR>=60	0	1	0	0
823	45	M	na	na	na	na	No eGFR	0	0	0	0
824	24	M	na	na	0.66	122.8	eGFR>=60	0	0	0	0
825	69	F	na	na	na	na	No eGFR	0	0	0	0
826	74	M	na	na	na	na	No eGFR	0	0	0	0
827	38	M	na	na	1.21	55.4	eGFR<60	0	0	0	0
828	49	M	na	na	na	na	No eGFR	0	0	0	0
829	52	M	na	na	0.95	66	eGFR>=60	0	1	0	0
830	62	M	na	na	0.75	81.3	eGFR>=60	0	1	0	0
831	69	F	na	na	na	na	No eGFR	0	0	0	0
832	72	F	na	na	na	na	No eGFR	0	0	0	0
833	23	F	na	na	na	na	No eGFR	0	0	0	0
834	34	M	na	na	na	na	No eGFR	0	0	0	0
835	59	F	na	na	na	na	No eGFR	0	0	0	0
836	33	F	na	na	0.57	97.1	eGFR>=60	0	1	0	0
837	66	M	na	na	na	na	No eGFR	0	0	0	0
838	74	M	na	na	na	na	No eGFR	0	0	0	0
839	51	M	na	na	na	na	No eGFR	0	0	0	0
840	33	M	na	na	na	na	No eGFR	0	0	0	0
841	75	M	1.17	47.3	1.02	55	eGFR<60	0	1	0	0
842	55	M	na	na	na	na	No eGFR	0	0	0	0
843	82	F	na	na	0.58	73.4	eGFR>=60	0	0	0	0
844	90	F	0.73	55.6	0.8	50.3	eGFR<60	0	0	0	0
845	80	M	na	na	na	na	No eGFR	0	0	0	0
846	20	M	na	na	na	na	No eGFR	0	0	0	0
847	40	F	na	na	0.56	93.7	eGFR>=60	0	0	0	0
848	75	F	na	na	na	na	No eGFR	0	0	0	0
849	68	F	na	na	0.54	83.8	eGFR>=60	0	1	0	0
850	77	M	na	na	na	na	No eGFR	0	0	0	0
851	68	M	na	na	0.7	85.3	eGFR>=60	0	1	0	0
852	80	M	na	na	na	na	No eGFR	0	0	0	0
853	78	F	0.92	45	0.87	47.8	eGFR<60	0	0	0	0
854	41	F	na	na	na	na	No eGFR	0	0	0	0
855	36	M	na	na	0.95	73.4	eGFR>=60	0	0	0	0
856	57	M	na	na	na	na	No eGFR	0	0	0	0
857	30	F	na	na	0.45	129.3	eGFR>=60	0	0	0	0
858	36	F	na	na	na	na	No eGFR	0	0	0	0
859	23	F	na	na	na	na	No eGFR	0	0	0	0
860	74	F	na	na	0.61	71.6	eGFR>=60	0	1	0	0
861	81	M	na	na	1.1	49.5	eGFR<60	0	1	0	0
862	29	M	na	na	na	na	No eGFR	0	0	0	0
863	20	F	na	na	0.77	80.7	eGFR>=60	0	0	0	0
864	79	M	na	na	0.99	56	eGFR<60	0	1	0	0
865	36	M	na	na	na	na	No eGFR	0	0	0	0
866	41	F	na	na	0.62	83.3	eGFR>=60	0	1	0	0
867	52	M	na	na	0.86	73.6	eGFR>=60	1	1	1	1
868	87	M	0.91	59.7	1.11	48	eGFR<60	1	1	0	1
869	46	M	na	na	na	na	No eGFR	0	0	0	0
870	84	M	na	na	na	na	No eGFR	0	0	0	0
871	84	F	na	na	0.58	72.9	eGFR>=60	0	0	0	0
872	53	F	na	na	na	na	No eGFR	0	0	0	0
873	81	M	0.98	56.2	1.02	53.8	eGFR<60	0	1	0	0
874	76	F	na	na	na	na	No eGFR	0	0	0	0
875	32	M	na	na	0.57	132.6	eGFR>=60	0	0	0	0
876	63	F	0.87	50.8	0.98	44.6	eGFR<60	0	1	0	0
877	43	F	na	na	na	na	No eGFR	0	0	0	0
878	69	M	na	na	0.68	87.7	eGFR>=60	0	1	0	0
879	40	M	na	na	na	na	No eGFR	0	0	0	0
880	66	M	na	na	0.81	73.4	eGFR>=60	1	1	1	0
881	53	F	na	na	na	na	No eGFR	0	0	0	0
882	77	F	na	na	na	na	No eGFR	0	0	0	0
883	84	M	1.04	52.1	1.19	45	eGFR<60	0	1	0	0
884	88	M	1	53.8	0.98	54.9	eGFR<60	0	0	0	0
885	34	F	na	na	na	na	No eGFR	0	0	0	0
886	48	M	na	na	0.72	91.4	eGFR>=60	0	1	0	0
887	27	M	na	na	0.82	93.5	eGFR>=60	0	0	0	0
888	33	M	na	na	0.67	110.2	eGFR>=60	0	0	0	0
889	79	M	na	na	0.59	98.6	eGFR>=60	0	0	0	0
890	27	F	na	na	0.65	89.1	eGFR>=60	0	0	0	0
891	26	M	na	na	na	na	No eGFR	0	0	0	0
892	21	M	na	na	na	na	No eGFR	0	0	0	0
893	48	M	na	na	0.78	83.8	eGFR>=60	0	1	0	0
894	24	F	na	na	0.54	113	eGFR>=60	0	0	0	0
895	85	F	na	na	0.8	51.1	eGFR<60	0	1	0	0
896	34	M	na	na	na	na	No eGFR	0	0	0	0
897	26	F	na	na	na	na	No eGFR	0	0	0	0
898	71	M	na	na	na	na	No eGFR	0	0	0	0
899	18	M	na	na	na	na	No eGFR	0	0	0	0
900	29	F	na	na	na	na	No eGFR	0	0	0	0
901	33	F	na	na	na	na	No eGFR	0	0	0	0
902	72	F	1.17	35.4	1.41	28.8	eGFR<60	1	1	0	1
903	90	F	1.06	37	1	39.4	eGFR<60	0	1	0	0
904	81	F	0.88	46.9	0.72	58.2	eGFR<60	0	0	0	0
905	24	M	na	na	1.1	70.2	eGFR>=60	0	0	0	0
906	43	F	na	na	na	na	No eGFR	0	0	0	0
907	21	M	na	na	1.08	74.4	eGFR>=60	0	0	0	0
908	74	M	na	na	0.85	67.4	eGFR>=60	0	0	0	0
909	62	M	na	na	0.74	82.5	eGFR>=60	1	1	1	0
910	73	F	na	na	0.48	93.4	eGFR>=60	0	1	0	0
911	65	F	na	na	0.66	68.2	eGFR>=60	0	1	0	0
912	66	M	na	na	0.53	116.7	eGFR>=60	0	0	0	0
913	48	M	na	na	na	na	No eGFR	0	0	0	0
914	64	M	na	na	0.65	94.2	eGFR>=60	0	1	0	0
915	76	M	na	na	na	na	No eGFR	0	0	0	0
916	26	F	na	na	0.34	183.2	eGFR>=60	0	0	0	0
917	31	F	na	na	na	na	No eGFR	0	0	0	0
918	68	M	na	na	na	na	No eGFR	0	0	0	0
919	35	M	na	na	0.7	103.2	eGFR>=60	0	0	0	0
920	84	F	na	na	0.54	78.9	eGFR>=60	0	0	0	0
921	87	F	na	na	na	na	No eGFR	0	0	0	0
922	83	F	0.85	48.3	0.98	41.2	eGFR<60	0	0	0	0
923	73	F	na	na	0.63	69.4	eGFR>=60	0	0	0	0
924	88	F	1	39.6	1.49	25.6	eGFR<60	1	1	1	1
925	61	F	na	na	na	na	No eGFR	0	0	0	0
926	28	F	na	na	0.59	98.1	eGFR>=60	1	1	1	0
927	86	F	na	na	1.24	31.5	eGFR<60	0	1	0	0
928	30	F	na	na	0.59	96.1	eGFR>=60	0	1	0	0
929	71	F	na	na	na	na	No eGFR	0	0	0	0
930	90	M	0.99	54.3	1.1	48	eGFR<60	0	1	0	0
931	83	M	na	na	0.14	468.9	eGFR>=60	1	1	1	0
932	32	F	na	na	na	na	No eGFR	0	0	0	0
933	72	F	1.1	37.9	1.23	33.5	eGFR<60	0	0	0	0
934	29	F	na	na	na	na	No eGFR	0	0	0	0
935	39	M	na	na	1.05	64.2	eGFR>=60	0	0	0	0
936	80	F	0.78	53.5	0.85	48.7	eGFR<60	0	0	0	0
937	25	M	na	na	na	na	No eGFR	0	0	0	0
938	58	F	na	na	na	na	No eGFR	0	0	0	0
939	83	F	na	na	na	na	No eGFR	0	0	0	0
940	47	F	na	na	0.58	86.2	eGFR>=60	1	1	1	0
941	72	M	na	na	0.92	62.3	eGFR>=60	1	1	1	0
942	20	M	na	na	0.81	103.3	eGFR>=60	0	1	0	0
943	64	F	na	na	na	na	No eGFR	0	0	0	0
944	69	M	na	na	1.01	56.9	eGFR<60	1	1	1	0
945	27	M	na	na	na	na	No eGFR	0	0	0	0
946	29	M	na	na	na	na	No eGFR	0	0	0	0
947	55	M	na	na	0.96	64.2	eGFR>=60	1	1	1	0
948	31	M	na	na	na	na	No eGFR	0	0	0	0
949	76	F	0.89	47	0.79	53.5	eGFR<60	0	1	0	0
950	84	M	na	na	na	na	No eGFR	0	0	0	0
951	49	F	na	na	na	na	No eGFR	0	0	0	0
952	74	M	na	na	0.88	64.9	eGFR>=60	0	1	0	0
953	48	F	na	na	na	na	No eGFR	0	0	0	0
954	57	M	na	na	na	na	No eGFR	0	0	0	0
955	39	F	0.89	56.9	0.95	53	eGFR<60	0	1	0	0
956	31	F	0.55	102.9	1.74	29.2	eGFR<60	0	1	0	0
957	45	F	na	na	0.72	68.8	eGFR>=60	0	0	0	0
958	56	M	na	na	na	na	No eGFR	0	0	0	0
959	30	F	na	na	na	na	No eGFR	0	0	0	0
960	48	M	0.71	93.4	1.14	55.3	eGFR<60	1	1	1	1
961	71	M	na	na	na	na	No eGFR	0	0	0	0
962	32	F	na	na	0.86	62.5	eGFR>=60	0	1	0	0
963	22	M	na	na	1.55	49.4	eGFR<60	0	0	0	0
964	89	F	na	na	0.59	70.4	eGFR>=60	0	1	0	0
965	46	M	na	na	0.8	82.5	eGFR>=60	0	1	0	0
966	74	M	na	na	0.61	96.8	eGFR>=60	0	0	0	0
967	60	F	na	na	na	na	No eGFR	0	0	0	0
968	63	M	0.91	65.5	1.09	53.7	eGFR<60	0	1	0	0
969	83	M	1.18	45.5	1.18	45.5	eGFR<60	0	1	0	0
970	32	F	na	na	0.54	104	eGFR>=60	0	0	0	0
971	88	M	na	na	na	na	No eGFR	0	0	0	0
972	56	M	na	na	na	na	No eGFR	0	0	0	0
973	76	F	na	na	na	na	No eGFR	0	0	0	0
974	80	M	na	na	0.64	89.9	eGFR>=60	0	1	0	0
975	68	F	na	na	0.54	83.8	eGFR>=60	0	0	0	0
976	89	M	na	na	na	na	No eGFR	0	0	0	0
977	71	F	na	na	0.68	64.3	eGFR>=60	0	1	0	0
978	87	F	na	na	na	na	No eGFR	0	0	0	0
979	40	F	na	na	na	na	No eGFR	0	0	0	0
980	90	F	na	na	na	na	No eGFR	0	0	0	0
981	40	F	na	na	na	na	No eGFR	0	0	0	0
982	67	F	na	na	0.54	84.1	eGFR>=60	0	0	0	0
983	39	F	na	na	na	na	No eGFR	0	0	0	0
984	39	F	na	na	na	na	No eGFR	0	0	0	0
985	28	M	na	na	na	na	No eGFR	0	0	0	0
986	85	F	0.91	44.4	0.86	47.2	eGFR<60	0	0	0	0
987	39	F	na	na	na	na	No eGFR	0	0	0	0
988	33	M	na	na	0.97	73.5	eGFR>=60	0	1	0	0
989	24	M	na	na	1	77.9	eGFR>=60	0	0	0	0
990	70	M	na	na	1.62	33.8	eGFR<60	0	0	0	0
991	77	F	na	na	na	na	No eGFR	0	0	0	0
992	37	F	na	na	0.4	138.5	eGFR>=60	0	0	0	0
993	39	M	na	na	na	na	No eGFR	0	0	0	0
994	58	F	na	na	0.42	115.4	eGFR>=60	0	0	0	0
995	78	M	na	na	na	na	No eGFR	0	0	0	0
996	74	F	na	na	na	na	No eGFR	0	0	0	0
997	22	M	na	na	na	na	No eGFR	0	0	0	0
998	43	M	na	na	na	na	No eGFR	0	0	0	0
999	81	F	na	na	0.84	49.1	eGFR<60	0	1	0	0
1000	52	M	na	na	na	na	No eGFR	0	0	0	0
1001	32	M	na	na	0.71	104.3	eGFR>=60	0	0	0	0
1002	52	M	na	na	1.77	33.4	eGFR<60	1	1	1	0
1003	22	M	na	na	0.62	134.8	eGFR>=60	0	0	0	0
1004	30	F	na	na	na	na	No eGFR	0	0	0	0
1005	79	F	0.72	58.6	0.75	56	eGFR<60	0	0	0	0
1006	76	F	na	na	0.53	82.8	eGFR>=60	0	1	0	0
1007	79	M	5.82	8.1	6.63	7	eGFR<60	1	1	1	0
1008	86	F	0.9	44.8	1.09	36.3	eGFR<60	0	1	0	0
1009	27	F	na	na	0.75	76.2	eGFR>=60	0	0	0	0
1010	93	F	na	na	1.53	24.5	eGFR<60	0	0	0	0
1011	67	F	na	na	na	na	No eGFR	0	0	0	0
1012	32	F	na	na	na	na	No eGFR	0	0	0	0
1013	34	M	na	na	0.75	96.6	eGFR>=60	0	1	0	0
1014	66	M	0.94	62.6	1.03	56.4	eGFR<60	0	1	0	0
1015	65	F	na	na	0.5	92.3	eGFR>=60	1	1	1	0
1016	53	M	na	na	0.65	99.4	eGFR>=60	0	0	0	0
1017	77	M	na	na	na	na	No eGFR	0	0	0	0
1018	36	F	na	na	na	na	No eGFR	0	0	0	0
1019	19	F	na	na	0.69	92.3	eGFR>=60	0	0	0	0
1020	20	F	na	na	na	na	No eGFR	0	0	0	0
1021	73	F	na	na	0.71	60.9	eGFR>=60	1	1	1	0
1022	86	M	na	na	0.99	54.6	eGFR<60	0	0	0	0
1023	90	F	na	na	1.87	19.9	eGFR<60	1	0	0	1
1024	49	M	na	na	0.84	76.8	eGFR>=60	1	1	1	0
1025	24	F	na	na	na	na	No eGFR	0	0	0	0
1026	39	F	na	na	na	na	No eGFR	0	0	0	0
1027	68	M	na	na	0.74	80.3	eGFR>=60	0	0	0	0
1028	54	F	na	na	0.51	95.3	eGFR>=60	0	0	0	0
1029	75	F	na	na	0.57	76.8	eGFR>=60	0	0	0	0
1030	83	M	1.33	40	1.37	38.7	eGFR<60	0	1	0	0
1031	23	M	na	na	na	na	No eGFR	0	0	0	0
1032	40	M	na	na	na	na	No eGFR	0	0	0	0
1033	23	F	na	na	na	na	No eGFR	0	0	0	0
1034	82	F	na	na	0.57	74.8	eGFR>=60	0	1	0	0
1035	18	M	na	na	0.13	787.9	eGFR>=60	0	1	0	0
1036	56	F	na	na	na	na	No eGFR	0	0	0	0
1037	53	M	na	na	na	na	No eGFR	0	0	0	0
1038	67	M	na	na	na	na	No eGFR	0	0	0	0
1039	38	F	na	na	0.38	145.3	eGFR>=60	0	1	0	0
1040	52	M	na	na	1.09	56.8	eGFR<60	0	0	0	0
1041	82	F	na	na	na	na	No eGFR	0	0	0	0
1042	38	F	na	na	0.56	95.1	eGFR>=60	0	1	0	0
1043	70	M	na	na	0.56	108	eGFR>=60	0	1	0	0
1044	42	F	na	na	0.76	66.2	eGFR>=60	0	1	0	0
1045	84	F	na	na	5.66	6	eGFR<60	1	1	1	0
1046	59	F	na	na	0.74	61.8	eGFR>=60	0	0	0	0
1047	40	F	na	na	na	na	No eGFR	0	0	0	0
1048	35	F	na	na	na	na	No eGFR	0	0	0	0
1049	24	F	na	na	na	na	No eGFR	0	0	0	0
1050	28	F	na	na	na	na	No eGFR	0	0	0	0
1051	31	F	na	na	0.61	91.8	eGFR>=60	0	0	0	0
1052	43	M	na	na	na	na	No eGFR	0	0	0	0
1053	60	M	na	na	na	na	No eGFR	0	0	0	0
1054	25	M	na	na	na	na	No eGFR	0	0	0	0
1055	42	F	na	na	na	na	No eGFR	0	0	0	0
1056	86	F	na	na	na	na	No eGFR	0	0	0	0
1057	39	M	na	na	na	na	No eGFR	0	0	0	0
1058	28	M	na	na	na	na	No eGFR	0	0	0	0
1059	55	F	na	na	na	na	No eGFR	0	0	0	0
1060	45	F	na	na	na	na	No eGFR	0	0	0	0
1061	72	M	na	na	na	na	No eGFR	0	0	0	0
1062	72	M	0.75	77.9	1.01	56.2	eGFR<60	0	0	0	0
1063	51	M	na	na	0.71	91.3	eGFR>=60	0	0	0	0
1064	52	F	na	na	na	na	No eGFR	0	0	0	0
1065	43	F	na	na	na	na	No eGFR	0	0	0	0
1066	73	M	na	na	na	na	No eGFR	0	0	0	0
1067	73	F	na	na	0.49	91.3	eGFR>=60	0	0	0	0
1068	40	F	na	na	0.46	116.3	eGFR>=60	0	0	0	0
1069	44	F	na	na	0.54	94.9	eGFR>=60	0	1	0	0
1070	68	F	na	na	na	na	No eGFR	0	0	0	0
1071	18	M	na	na	na	na	No eGFR	0	0	0	0
1072	60	M	na	na	1.29	45.3	eGFR<60	0	1	0	0
1073	61	M	na	na	na	na	No eGFR	0	0	0	0
1074	69	M	na	na	na	na	No eGFR	0	0	0	0
1075	30	F	na	na	0.61	92.7	eGFR>=60	0	0	0	0
1076	82	F	na	na	na	na	No eGFR	0	0	0	0
1077	68	F	na	na	na	na	No eGFR	0	0	0	0
1078	22	M	na	na	na	na	No eGFR	0	0	0	0
1079	74	M	0.86	66.5	1.17	47.5	eGFR<60	0	1	0	0
1080	55	F	na	na	0.56	85.6	eGFR>=60	0	1	0	0
1081	90	M	na	na	0.73	75.2	eGFR>=60	0	1	0	0
1082	28	M	na	na	na	na	No eGFR	0	0	0	0
1083	63	M	na	na	na	na	No eGFR	0	0	0	0
1084	36	M	na	na	1.15	59.5	eGFR<60	0	0	0	0
1085	90	F	na	na	na	na	No eGFR	0	0	0	0
1086	71	F	na	na	na	na	No eGFR	0	0	0	0
1087	28	F	na	na	na	na	No eGFR	0	0	0	0
1088	43	M	na	na	na	na	No eGFR	0	0	0	0
1089	36	F	na	na	na	na	No eGFR	0	0	0	0
1090	64	F	na	na	0.8	55.5	eGFR<60	0	1	0	0
1091	60	M	na	na	na	na	No eGFR	0	0	0	0
1092	40	F	na	na	na	na	No eGFR	0	0	0	0
1093	48	F	na	na	na	na	No eGFR	0	0	0	0
1094	32	F	na	na	na	na	No eGFR	0	0	0	0
1095	49	M	na	na	na	na	No eGFR	0	0	0	0
1096	48	M	na	na	na	na	No eGFR	0	0	0	0
1097	76	M	na	na	na	na	No eGFR	0	0	0	0
1098	38	F	na	na	na	na	No eGFR	0	0	0	0
1099	43	F	na	na	0.6	85.2	eGFR>=60	0	0	0	0
1100	52	F	na	na	0.44	113.2	eGFR>=60	0	0	0	0
1101	48	F	na	na	0.65	75.6	eGFR>=60	0	0	0	0
1102	84	M	na	na	0.84	65.8	eGFR>=60	0	0	0	0
1103	29	M	na	na	na	na	No eGFR	0	0	0	0
1104	57	F	na	na	0.46	105	eGFR>=60	0	1	0	0
1105	26	M	na	na	0.86	89.8	eGFR>=60	0	0	0	0
1106	32	M	na	na	na	na	No eGFR	0	0	0	0
1107	73	F	na	na	0.22	219.2	eGFR>=60	0	1	0	0
1108	37	F	na	na	0.4	138.5	eGFR>=60	0	1	0	0
1109	78	F	0.51	85.7	1.38	28.9	eGFR<60	1	1	0	1
1110	37	F	na	na	na	na	No eGFR	0	0	0	0
1111	72	F	na	na	0.58	76.2	eGFR>=60	0	0	0	0
1112	42	F	na	na	na	na	No eGFR	0	0	0	0
1113	72	F	na	na	0.34	136.7	eGFR>=60	0	1	0	0
1114	74	M	na	na	0.78	74	eGFR>=60	0	0	0	0
1115	19	M	na	na	0.72	119.3	eGFR>=60	0	1	0	0
1116	82	M	na	na	1.76	29.5	eGFR<60	1	1	1	0
1117	29	M	na	na	0.91	81.8	eGFR>=60	0	0	0	0
1118	54	F	na	na	na	na	No eGFR	0	0	0	0
1119	40	M	na	na	na	na	No eGFR	0	0	0	0
1120	80	F	1.34	29.6	1.14	35.3	eGFR<60	0	0	0	0
1121	47	F	na	na	0.6	83	eGFR>=60	0	1	0	0
1122	86	F	na	na	na	na	No eGFR	0	1	0	0
1123	74	M	0.84	68.2	1.17	47.5	eGFR<60	0	1	0	0
1124	53	F	na	na	0.52	93.8	eGFR>=60	0	0	0	0
1125	47	M	na	na	0.73	90.7	eGFR>=60	0	1	0	0
1126	69	F	1.08	39.1	2.09	19	eGFR<60	0	1	0	0
1127	77	F	na	na	na	na	No eGFR	0	0	0	0
1128	61	M	na	na	0.75	81.6	eGFR>=60	0	1	0	0
1129	30	F	na	na	na	na	No eGFR	0	0	0	0
1130	27	M	na	na	na	na	No eGFR	0	0	0	0
1131	31	F	na	na	na	na	No eGFR	0	0	0	0
1132	20	F	na	na	0.46	141.8	eGFR>=60	0	1	0	0
1133	62	M	na	na	0.63	98.3	eGFR>=60	0	1	0	0
1134	68	M	na	na	1.62	34.1	eGFR<60	1	1	1	0
1135	28	F	na	na	na	na	No eGFR	0	0	0	0
1136	22	F	na	na	na	na	No eGFR	0	0	0	0
1137	66	M	na	na	0.72	83.5	eGFR>=60	0	0	0	0
1138	26	F	na	na	na	na	No eGFR	0	0	0	0
1139	76	F	na	na	0.68	63.1	eGFR>=60	0	0	0	0
1140	75	F	na	na	na	na	No eGFR	0	0	0	0
1141	94	F	na	na	na	na	No eGFR	0	0	0	0
1142	52	F	na	na	na	na	No eGFR	0	0	0	0
1143	74	M	1.15	48.4	1.05	53.5	eGFR<60	0	1	0	0
1144	72	M	na	na	na	na	No eGFR	0	0	0	0
1145	82	F	na	na	na	na	No eGFR	0	0	0	0
1146	31	M	na	na	na	na	No eGFR	0	0	0	0
1147	33	F	na	na	0.62	88.6	eGFR>=60	0	1	0	0
1148	30	F	na	na	0.49	117.9	eGFR>=60	0	0	0	0
1149	40	F	na	na	na	na	No eGFR	0	0	0	0
1150	52	M	na	na	0.72	89.4	eGFR>=60	0	0	0	0
1151	40	M	na	na	0.95	71.2	eGFR>=60	0	0	0	0
1152	29	F	na	na	0.62	92	eGFR>=60	0	1	0	0
1153	77	M	na	na	2.09	24.9	eGFR<60	0	1	0	0
1154	25	F	na	na	na	na	No eGFR	0	0	0	0
1155	25	F	na	na	na	na	No eGFR	0	0	0	0
1156	22	F	na	na	na	na	No eGFR	0	0	0	0
1157	84	F	na	na	0.68	61.3	eGFR>=60	0	0	0	0
1158	77	M	na	na	na	na	No eGFR	0	0	0	0
1159	65	F	0.73	61	0.81	54.5	eGFR<60	0	1	0	0
1160	73	M	na	na	na	na	No eGFR	0	0	0	0
1161	75	M	na	na	0.79	72.7	eGFR>=60	0	1	0	0
1162	86	M	1.02	53	1.4	37.4	eGFR<60	0	0	0	0
1163	38	F	na	na	0.43	127	eGFR>=60	0	0	0	0
1164	52	F	na	na	na	na	No eGFR	0	0	0	0
1165	85	F	na	na	na	na	No eGFR	0	0	0	0
1166	84	F	na	na	0.56	75.8	eGFR>=60	0	0	0	0
1167	33	F	na	na	0.54	103	eGFR>=60	0	0	0	0
1168	39	M	na	na	0.74	94.2	eGFR>=60	0	1	0	0
1169	68	M	na	na	1.02	56.6	eGFR<60	0	0	0	0
1170	64	M	na	na	2.44	22.2	eGFR<60	0	1	0	0
1171	86	F	na	na	na	na	No eGFR	0	0	0	0
1172	28	F	na	na	0.46	128.8	eGFR>=60	0	0	0	0
1173	33	M	na	na	na	na	No eGFR	0	0	0	0
1174	64	F	na	na	na	na	No eGFR	0	0	0	0
1175	50	M	na	na	0.59	112.4	eGFR>=60	0	1	0	0
1176	37	F	na	na	na	na	No eGFR	0	0	0	0
1177	24	M	na	na	na	na	No eGFR	0	0	0	0
1178	42	M	na	na	na	na	No eGFR	0	0	0	0
1179	57	M	na	na	1.07	56.4	eGFR<60	0	0	0	0
1180	72	F	na	na	0.76	56.7	eGFR<60	1	1	1	0
1181	54	M	na	na	0.73	87.1	eGFR>=60	0	0	0	0
1182	45	F	na	na	0.67	74.5	eGFR>=60	0	1	0	0
1183	49	M	na	na	0.8	81	eGFR>=60	0	0	0	0
1184	52	M	na	na	1.01	61.7	eGFR>=60	0	1	0	0
1185	50	F	na	na	0.7	68.9	eGFR>=60	1	1	1	0
1186	75	M	na	na	1.04	54.7	eGFR<60	1	1	1	0
1187	51	M	na	na	0.95	66.4	eGFR>=60	0	0	0	0
1188	89	F	na	na	0.48	88.2	eGFR>=60	0	0	0	0
1189	78	M	na	na	0.89	63.1	eGFR>=60	1	1	1	0
1190	74	M	0.92	61.8	0.97	58.3	eGFR<60	1	1	1	0
1191	37	M	na	na	na	na	No eGFR	0	0	0	0
1192	90	F	0.95	41.7	0.98	40.3	eGFR<60	0	1	0	0
1193	81	M	0.84	66.5	1.03	53.2	eGFR<60	0	1	0	0
1194	77	F	na	na	na	na	No eGFR	0	0	0	0
1195	27	M	na	na	0.49	164.3	eGFR>=60	0	1	0	0
1196	80	M	na	na	na	na	No eGFR	0	0	0	0
1197	63	M	1.12	52.2	1.02	57.8	eGFR<60	0	0	0	0
1198	70	F	0.71	61.6	0.84	51.2	eGFR<60	0	0	0	0
1199	43	F	na	na	0.62	82.2	eGFR>=60	0	0	0	0
1200	39	M	na	na	na	na	No eGFR	0	0	0	0
1201	68	M	na	na	na	na	No eGFR	0	0	0	0
1202	22	F	na	na	0.64	96.2	eGFR>=60	0	1	0	0
1203	86	M	3.93	12.1	3.99	11.9	eGFR<60	0	1	0	0
1204	25	F	na	na	na	na	No eGFR	0	0	0	0
1205	22	M	na	na	0.57	147.6	eGFR>=60	0	0	0	0
1206	36	M	na	na	na	na	No eGFR	0	0	0	0
1207	57	M	na	na	1.29	46	eGFR<60	1	1	1	0
1208	27	M	na	na	0.83	92.4	eGFR>=60	0	1	0	0
1209	21	F	na	na	0.65	95.8	eGFR>=60	0	0	0	0
1210	46	F	na	na	na	na	No eGFR	0	0	0	0
1211	27	M	na	na	1.09	68.5	eGFR>=60	0	0	0	0
1212	28	F	na	na	0.51	115	eGFR>=60	0	0	0	0
1213	49	F	0.78	61.6	0.93	50.8	eGFR<60	0	0	0	0
1214	72	F	na	na	0.55	80.8	eGFR>=60	0	1	0	0
1215	43	M	na	na	na	na	No eGFR	0	0	0	0
1216	76	F	na	na	na	na	No eGFR	0	0	0	0
1217	83	M	na	na	na	na	No eGFR	0	0	0	0
1218	51	F	na	na	na	na	No eGFR	0	0	0	0
1219	43	F	na	na	na	na	No eGFR	0	0	0	0
1220	74	F	na	na	na	na	No eGFR	0	0	0	0
1221	67	M	na	na	na	na	No eGFR	0	0	0	0
1222	78	M	na	na	0.76	75	eGFR>=60	0	0	0	0
1223	60	F	na	na	0.49	96.6	eGFR>=60	0	0	0	0
1224	78	M	0.87	64.7	0.95	58.8	eGFR<60	0	1	0	0
1225	58	F	1.18	37.3	1.1	40.3	eGFR<60	0	0	0	0
1226	84	M	1	54.4	1.2	44.5	eGFR<60	0	1	0	0
1227	34	F	na	na	na	na	No eGFR	0	0	0	0
1228	72	F	na	na	0.56	79.2	eGFR>=60	0	0	0	0
1229	38	F	na	na	na	na	No eGFR	0	1	0	0
1230	51	M	na	na	0.86	74	eGFR>=60	0	0	0	0
1231	60	F	na	na	0.72	63.4	eGFR>=60	0	1	0	0
1232	57	M	na	na	0.7	89.8	eGFR>=60	0	1	0	0
1233	39	F	na	na	0.46	117.2	eGFR>=60	0	1	0	0
1234	58	M	na	na	0.68	92.2	eGFR>=60	0	1	0	0
1235	24	M	na	na	na	na	No eGFR	0	0	0	0
1236	40	F	na	na	0.51	103.8	eGFR>=60	0	1	0	0
1237	57	F	na	na	na	na	No eGFR	0	0	0	0
1238	29	M	na	na	na	na	No eGFR	0	0	0	0
1239	60	M	na	na	0.92	65.6	eGFR>=60	0	0	0	0
1240	52	M	na	na	na	na	No eGFR	0	0	0	0
1241	63	M	na	na	1.55	36.6	eGFR<60	0	1	0	0
1242	26	M	na	na	1.2	62.4	eGFR>=60	0	1	0	0
1243	73	M	na	na	0.9	63.5	eGFR>=60	0	0	0	0
1244	28	F	na	na	na	na	No eGFR	0	0	0	0
1245	44	F	na	na	0.74	67.2	eGFR>=60	0	0	0	0
1246	75	F	na	na	na	na	No eGFR	0	0	0	0
1247	34	F	na	na	na	na	No eGFR	0	0	0	0
1248	82	F	na	na	na	na	No eGFR	0	0	0	0
1249	67	F	na	na	na	na	No eGFR	0	0	0	0
1250	68	M	na	na	0.81	72.8	eGFR>=60	0	0	0	0
1251	78	F	0.72	58.8	0.72	58.8	eGFR<60	0	1	0	0
1252	45	M	na	na	0.83	79.7	eGFR>=60	0	1	0	0
1253	86	M	0.83	66.2	2.76	17.8	eGFR<60	1	1	1	1
1254	73	F	0.98	42.8	0.89	47.5	eGFR<60	0	0	0	0
1255	68	F	na	na	na	na	No eGFR	0	0	0	0
1256	78	M	2	26	1.89	27.7	eGFR<60	0	0	0	0
1257	57	M	1.19	50.3	1.11	54.2	eGFR<60	0	1	0	0
1258	87	F	na	na	1.68	22.6	eGFR<60	0	0	0	0
1259	40	F	na	na	0.52	101.6	eGFR>=60	0	1	0	0
1260	81	F	na	na	0.56	76.6	eGFR>=60	0	0	0	0
1261	46	F	na	na	0.65	76.5	eGFR>=60	0	0	0	0
1262	81	F	na	na	0.56	76.6	eGFR>=60	0	1	0	0
1263	75	F	na	na	0.6	72.6	eGFR>=60	0	1	0	0
1264	74	F	na	na	0.46	97.5	eGFR>=60	0	1	0	0
1265	69	M	na	na	0.89	65.4	eGFR>=60	0	0	0	0
1266	83	F	na	na	0.58	73.2	eGFR>=60	0	0	0	0
1267	59	M	na	na	1.33	44	eGFR<60	0	1	0	0
1268	53	F	0.84	55.5	0.87	53.4	eGFR<60	0	1	0	0
1269	19	F	na	na	na	na	No eGFR	0	0	0	0
1270	32	F	na	na	na	na	No eGFR	0	0	0	0
1271	58	F	na	na	na	na	No eGFR	0	0	0	0
1272	56	F	na	na	na	na	No eGFR	0	0	0	0
1273	48	F	0.89	53.6	0.99	47.7	eGFR<60	0	1	0	0
1274	20	M	na	na	0.8	104.7	eGFR>=60	0	0	0	0
1275	63	F	na	na	na	na	No eGFR	0	0	0	0
1276	45	M	na	na	na	na	No eGFR	0	0	0	0
1277	28	F	na	na	na	na	No eGFR	0	0	0	0
1278	32	F	na	na	na	na	No eGFR	0	0	0	0
1279	29	M	na	na	na	na	No eGFR	0	1	0	0
1280	73	M	na	na	na	na	No eGFR	0	0	0	0
1281	56	M	na	na	na	na	No eGFR	0	0	0	0
1282	53	M	na	na	na	na	No eGFR	0	0	0	0
1283	28	M	na	na	na	na	No eGFR	0	0	0	0
1284	63	M	na	na	0.75	80.9	eGFR>=60	0	0	0	0
1285	89	F	na	na	na	na	No eGFR	0	0	0	0
1286	28	M	na	na	na	na	No eGFR	0	0	0	0
1287	25	M	na	na	na	na	No eGFR	0	0	0	0
1288	45	M	na	na	1.68	36.9	eGFR<60	0	1	0	0
1289	79	F	na	na	0.6	71.5	eGFR>=60	0	0	0	0
1290	44	M	na	na	na	na	No eGFR	0	0	0	0
1291	65	M	na	na	na	na	No eGFR	0	0	0	0
1292	56	M	na	na	na	na	No eGFR	0	0	0	0
1293	31	M	na	na	na	na	No eGFR	0	0	0	0
1294	38	F	na	na	na	na	No eGFR	0	0	0	0
1295	23	F	na	na	na	na	No eGFR	0	0	0	0
1296	23	F	na	na	na	na	No eGFR	0	0	0	0
1297	40	M	na	na	na	na	No eGFR	0	0	0	0
1298	55	F	na	na	0.56	85.6	eGFR>=60	0	0	0	0
1299	88	M	na	na	0.86	63.3	eGFR>=60	0	1	0	0
1300	89	M	na	na	0.78	70.2	eGFR>=60	0	1	0	0
1301	80	F	1.21	33.1	1.61	24.2	eGFR<60	0	0	0	0
1302	91	F	na	na	na	na	No eGFR	0	0	0	0
1303	82	M	na	na	0.89	62.2	eGFR>=60	0	1	0	0
1304	69	M	na	na	na	na	No eGFR	0	0	0	0
1305	50	M	na	na	0.73	89	eGFR>=60	0	0	0	0
1306	34	F	na	na	na	na	No eGFR	0	0	0	0
1307	33	F	na	na	na	na	No eGFR	0	0	0	0
1308	44	M	na	na	0.85	78.2	eGFR>=60	0	0	0	0
1309	33	M	na	na	0.73	100.3	eGFR>=60	0	1	0	0
1310	83	F	na	na	na	na	No eGFR	0	0	0	0
1311	46	M	na	na	na	na	No eGFR	0	0	0	0
1312	64	M	na	na	na	na	No eGFR	0	0	0	0
1313	89	M	na	na	2.03	24.7	eGFR<60	1	1	1	0
1314	54	F	na	na	0.96	47.7	eGFR<60	0	1	0	0
1315	40	F	na	na	na	na	No eGFR	0	0	0	0
1316	21	M	na	na	0.88	93	eGFR>=60	0	1	0	0
1317	94	F	na	na	0.7	57.5	eGFR<60	1	1	1	0
1318	67	F	na	na	0.6	75	eGFR>=60	1	1	1	0
1319	58	F	na	na	na	na	No eGFR	0	0	0	0
1320	35	M	na	na	na	na	No eGFR	0	0	0	0
1321	35	F	na	na	0.57	95.5	eGFR>=60	0	0	0	0
1322	46	F	na	na	0.55	91.9	eGFR>=60	0	0	0	0
1323	43	F	na	na	0.84	58.9	eGFR<60	0	0	0	0
1324	25	F	na	na	na	na	No eGFR	0	0	0	0
1325	18	F	na	na	na	na	No eGFR	0	0	0	0
1326	24	F	na	na	0.63	95.4	eGFR>=60	0	1	0	0
1327	27	F	na	na	na	na	No eGFR	0	0	0	0
1328	78	M	na	na	0.86	65.5	eGFR>=60	0	1	0	0
1329	80	F	na	na	0.55	78.4	eGFR>=60	0	1	0	0
1330	57	F	na	na	na	na	No eGFR	0	0	0	0
1331	36	F	na	na	0.54	100.5	eGFR>=60	0	0	0	0
1332	62	F	na	na	na	na	No eGFR	0	0	0	0
1333	93	F	na	na	0.43	98.3	eGFR>=60	0	0	0	0
1334	53	F	na	na	0.51	95.8	eGFR>=60	0	0	0	0
1335	24	M	na	na	na	na	No eGFR	0	0	0	0
1336	79	M	1.01	54.8	1.28	42.3	eGFR<60	1	1	1	0
1337	88	F	na	na	na	na	No eGFR	0	0	0	0
1338	50	M	na	na	0.59	112.4	eGFR>=60	0	0	0	0
1339	39	M	na	na	0.86	79.9	eGFR>=60	0	0	0	0
1340	72	M	na	na	na	na	No eGFR	0	0	0	0
1341	28	F	na	na	0.54	108	eGFR>=60	0	1	0	0
1342	23	F	na	na	na	na	No eGFR	0	0	0	0
1343	81	F	na	na	0.7	60	eGFR>=60	0	0	0	0
1344	56	F	na	na	na	na	No eGFR	0	0	0	0
1345	90	M	na	na	0.73	75.2	eGFR>=60	0	0	0	0
1346	27	M	na	na	1.58	45.6	eGFR<60	0	1	0	0
1347	35	F	na	na	na	na	No eGFR	0	0	0	0
1348	69	M	na	na	0.05	1524	eGFR>=60	0	0	0	0
1349	54	F	na	na	0.65	73.1	eGFR>=60	0	1	0	0
1350	66	M	na	na	na	na	No eGFR	0	0	0	0
1351	67	F	na	na	0.62	72.4	eGFR>=60	0	0	0	0
1352	87	M	na	na	1.01	53.3	eGFR<60	1	1	1	0
1353	31	F	na	na	0.65	85.7	eGFR>=60	0	0	0	0
1354	83	F	na	na	0.68	61.5	eGFR>=60	0	0	0	0
1355	82	M	1.3	41.1	1.16	46.6	eGFR<60	0	1	0	0
1356	30	F	na	na	na	na	No eGFR	0	0	0	0
1357	41	F	na	na	na	na	No eGFR	0	0	0	0
1358	38	F	na	na	0.55	97.1	eGFR>=60	0	0	0	0
1359	44	M	na	na	0.87	76.2	eGFR>=60	0	0	0	0
1360	22	F	na	na	na	na	No eGFR	0	0	0	0
1361	80	M	na	na	0.71	80.2	eGFR>=60	1	1	1	0
1362	31	M	na	na	na	na	No eGFR	0	0	0	0
1363	24	M	na	na	0.71	113.3	eGFR>=60	0	1	0	0
1364	63	M	na	na	1.11	52.7	eGFR<60	0	1	0	0
1365	32	M	na	na	0.86	84.6	eGFR>=60	0	0	0	0
1366	67	F	na	na	na	na	No eGFR	0	0	0	0
1367	83	M	1.47	35.8	1.35	39.3	eGFR<60	0	0	0	0
1368	89	F	na	na	0.65	63.3	eGFR>=60	0	1	0	0
1369	83	M	1.89	27.3	1.51	34.8	eGFR<60	0	0	0	0
1370	68	M	na	na	0.7	85.4	eGFR>=60	0	0	0	0
1371	37	F	na	na	0.47	116.2	eGFR>=60	0	1	0	0
1372	56	M	1.33	44.7	1.41	41.9	eGFR<60	0	0	0	0
1373	57	M	na	na	1.46	40.2	eGFR<60	0	1	0	0
1374	23	M	na	na	0.77	104.9	eGFR>=60	0	0	0	0
1375	48	F	na	na	na	na	No eGFR	0	0	0	0
1376	69	M	na	na	1.11	51.3	eGFR<60	0	1	0	0
1377	65	M	na	na	na	na	No eGFR	0	0	0	0
1378	78	F	na	na	0.83	50.3	eGFR<60	0	0	0	0
1379	85	M	na	na	1.3	40.7	eGFR<60	0	1	0	0
1380	79	M	na	na	1.14	47.9	eGFR<60	1	1	1	0
1381	41	F	na	na	0.7	72.9	eGFR>=60	0	0	0	0
1382	54	F	na	na	na	na	No eGFR	0	0	0	0
1383	95	F	2.25	16	1.57	23.7	eGFR<60	0	0	0	0
1384	44	M	na	na	na	na	No eGFR	0	0	0	0
1385	48	F	na	na	0.78	61.9	eGFR>=60	0	0	0	0
1386	20	M	na	na	na	na	No eGFR	0	0	0	0
1387	53	M	na	na	0.55	119.3	eGFR>=60	0	0	0	0
1388	65	M	na	na	0.89	66.5	eGFR>=60	0	1	0	0
1389	55	M	na	na	na	na	No eGFR	0	0	0	0
1390	20	M	na	na	0.89	93.3	eGFR>=60	0	0	0	0
1391	75	M	1.35	40.5	1.34	40.8	eGFR<60	0	1	0	0
1392	31	M	na	na	na	na	No eGFR	0	0	0	0
1393	42	M	na	na	0.84	80.2	eGFR>=60	0	0	0	0
1394	38	F	na	na	na	na	No eGFR	0	0	0	0
1395	64	M	1.1	53	1.41	40.4	eGFR<60	1	1	1	0
1396	58	M	na	na	0.9	67.9	eGFR>=60	0	0	0	0
1397	67	F	na	na	0.59	76.4	eGFR>=60	0	0	0	0
1398	50	M	na	na	na	na	No eGFR	0	0	0	0
1399	72	M	na	na	0.71	82.7	eGFR>=60	0	1	0	0
1400	40	F	na	na	na	na	No eGFR	0	0	0	0
1401	34	F	na	na	0.53	104.3	eGFR>=60	0	0	0	0
1402	72	M	na	na	1.03	55	eGFR<60	0	1	0	0
1403	49	F	na	na	0.9	52.6	eGFR<60	0	0	0	0
1404	38	F	na	na	0.47	115.2	eGFR>=60	0	1	0	0
1405	46	M	na	na	0.84	78.2	eGFR>=60	0	0	0	0
1406	78	F	na	na	0.78	53.9	eGFR<60	0	1	0	0
1407	22	M	na	na	na	na	No eGFR	0	0	0	0
1408	66	F	na	na	na	na	No eGFR	0	0	0	0
1409	81	M	na	na	na	na	No eGFR	0	1	0	0
1410	44	F	na	na	0.6	84.6	eGFR>=60	0	1	0	0
1411	68	M	na	na	na	na	No eGFR	0	0	0	0
1412	50	M	na	na	na	na	No eGFR	0	0	0	0
1413	37	F	na	na	na	na	No eGFR	0	0	0	0
1414	69	M	na	na	0.93	62.3	eGFR>=60	0	1	0	0
1415	65	F	na	na	0.57	80	eGFR>=60	0	0	0	0
1416	81	M	na	na	0.77	73.2	eGFR>=60	0	0	0	0
1417	64	F	0.91	48.2	0.99	43.9	eGFR<60	0	0	0	0
1418	76	F	na	na	0.65	66.3	eGFR>=60	0	0	0	0
1419	34	F	na	na	0.89	59.2	eGFR<60	0	0	0	0
1420	57	M	na	na	na	na	No eGFR	0	0	0	0
1421	74	F	1.13	36.5	1.07	38.7	eGFR<60	0	0	0	0
1422	43	F	na	na	na	na	No eGFR	0	0	0	0
1423	72	F	na	na	0.87	48.9	eGFR<60	1	1	1	0
1424	42	M	na	na	na	na	No eGFR	0	0	0	0
1425	43	F	na	na	na	na	No eGFR	0	0	0	0
1426	28	M	na	na	na	na	No eGFR	0	0	0	0
1427	40	F	na	na	0.47	113.5	eGFR>=60	0	1	0	0
1428	24	M	na	na	na	na	No eGFR	0	0	0	0
1429	31	F	0.75	73.2	1.24	42.2	eGFR<60	0	1	0	0
1430	37	F	na	na	na	na	No eGFR	0	0	0	0
1431	48	M	na	na	0.74	88.8	eGFR>=60	0	0	0	0
1432	52	M	na	na	0.86	73.6	eGFR>=60	0	1	0	0
1433	36	M	na	na	na	na	No eGFR	0	0	0	0
1434	64	M	na	na	na	na	No eGFR	0	0	0	0
1435	43	F	na	na	0.41	129.1	eGFR>=60	0	0	0	0
1436	54	F	na	na	na	na	No eGFR	0	0	0	0
1437	30	F	na	na	na	na	No eGFR	0	0	0	0
1438	65	M	na	na	na	na	No eGFR	0	0	0	0
1439	66	M	1.14	50.5	0.99	58.9	eGFR<60	0	1	0	0
1440	39	M	na	na	1.02	66.3	eGFR>=60	0	0	0	0
1441	56	F	na	na	0.54	88.6	eGFR>=60	0	0	0	0
1442	66	M	na	na	na	na	No eGFR	0	0	0	0
1443	21	F	na	na	0.65	95.8	eGFR>=60	0	0	0	0
1444	87	M	3.24	14.9	3.05	15.9	eGFR<60	0	1	0	0
1445	65	F	na	na	0.29	167.5	eGFR>=60	1	1	0	1
1446	85	F	na	na	na	na	No eGFR	0	0	0	0
1447	43	F	na	na	na	na	No eGFR	0	0	0	0
1448	29	M	na	na	na	na	No eGFR	0	0	0	0
1449	67	M	na	na	0.58	105.3	eGFR>=60	0	1	0	0
1450	44	F	na	na	0.36	147.9	eGFR>=60	0	0	0	0
1451	61	M	na	na	0.77	79.4	eGFR>=60	0	1	0	0
1452	35	F	na	na	na	na	No eGFR	0	0	0	0
1453	40	F	na	na	na	na	No eGFR	0	0	0	0
1454	59	M	na	na	0.63	99.8	eGFR>=60	1	1	0	1
1455	69	M	1.09	52.4	1.15	49.4	eGFR<60	0	0	0	0
1456	30	F	na	na	0.48	120.4	eGFR>=60	0	1	0	0
1457	24	F	na	na	na	na	No eGFR	0	0	0	0
1458	24	F	na	na	na	na	No eGFR	0	0	0	0
1459	47	F	na	na	0.62	80.1	eGFR>=60	0	0	0	0
1460	82	M	na	na	na	na	No eGFR	0	0	0	0
1461	24	F	na	na	0.6	100.6	eGFR>=60	0	0	0	0
1462	21	M	na	na	na	na	No eGFR	0	0	0	0
1463	85	M	na	na	na	na	No eGFR	0	0	0	0
1464	43	M	na	na	0.72	94.4	eGFR>=60	0	0	0	0
1465	21	M	na	na	0.95	85.6	eGFR>=60	1	1	1	0
1466	83	F	na	na	0.52	82.5	eGFR>=60	0	1	0	0
1467	87	M	na	na	0.95	56.9	eGFR<60	0	0	0	0
1468	34	M	na	na	0.75	96.5	eGFR>=60	0	0	0	0
1469	60	M	na	na	na	na	No eGFR	0	0	0	0
1470	38	F	na	na	na	na	No eGFR	0	0	0	0
1471	66	F	na	na	na	na	No eGFR	0	0	0	0
1472	52	M	na	na	0.98	63.8	eGFR>=60	0	0	0	0
1473	39	M	na	na	na	na	No eGFR	0	0	0	0
1474	60	M	na	na	0.68	91.3	eGFR>=60	0	0	0	0
1475	22	F	na	na	0.63	97.9	eGFR>=60	0	0	0	0
1476	41	F	na	na	na	na	No eGFR	0	0	0	0
1477	47	F	na	na	na	na	No eGFR	0	0	0	0
1478	40	F	na	na	0.59	88.5	eGFR>=60	0	1	0	0
1479	40	F	na	na	na	na	No eGFR	0	0	0	0
1480	85	F	0.82	49.8	0.78	52.6	eGFR<60	0	1	0	0
1481	29	M	na	na	0.8	94.1	eGFR>=60	0	0	0	0
1482	66	M	na	na	0.83	71.4	eGFR>=60	0	0	0	0
1483	69	M	na	na	0.7	85	eGFR>=60	0	1	0	0
1484	94	F	na	na	na	na	No eGFR	0	0	0	0
1485	74	F	na	na	na	na	No eGFR	0	0	0	0
1486	54	M	na	na	na	na	No eGFR	0	0	0	0
1487	68	F	na	na	na	na	No eGFR	0	0	0	0
1488	37	F	na	na	na	na	No eGFR	0	0	0	0
1489	78	M	na	na	0.88	63.9	eGFR>=60	0	0	0	0
1490	35	F	na	na	na	na	No eGFR	0	0	0	0
1491	83	F	na	na	0.91	44.7	eGFR<60	0	0	0	0
1492	22	F	na	na	na	na	No eGFR	0	0	0	0
1493	48	M	na	na	1.13	55.9	eGFR<60	0	1	0	0
1494	29	M	na	na	na	na	No eGFR	0	0	0	0
1495	26	M	na	na	na	na	No eGFR	0	0	0	0
1496	22	M	na	na	na	na	No eGFR	0	0	0	0
1497	70	F	na	na	0.43	106.6	eGFR>=60	0	1	0	0
1498	27	M	na	na	na	na	No eGFR	0	0	0	0
1499	37	F	na	na	na	na	No eGFR	0	0	0	0
1500	81	F	0.63	67.3	0.94	43.4	eGFR<60	0	1	0	0
1501	95	F	na	na	0.64	63.2	eGFR>=60	0	0	0	0
1502	85	F	na	na	0.59	71.3	eGFR>=60	0	0	0	0
1503	94	M	1.45	35.1	1.51	33.5	eGFR<60	1	1	1	0
1504	91	M	1.32	39.2	1.53	33.4	eGFR<60	1	1	1	0
1505	65	F	na	na	0.64	70.5	eGFR>=60	0	1	0	0
1506	39	F	na	na	na	na	No eGFR	0	0	0	0
1507	52	F	na	na	0.72	66	eGFR>=60	0	0	0	0
1508	89	M	1.67	30.6	1.48	34.8	eGFR<60	0	1	0	0
1509	63	M	na	na	0.97	61.1	eGFR>=60	0	0	0	0
1510	58	F	na	na	0.73	63.1	eGFR>=60	0	1	0	0
1511	40	M	na	na	na	na	No eGFR	0	0	0	0
1512	25	M	na	na	0.69	115.5	eGFR>=60	0	0	0	0
1513	51	M	na	na	na	na	No eGFR	0	0	0	0
1514	31	F	na	na	0.7	79	eGFR>=60	0	0	0	0
1515	84	M	na	na	na	na	No eGFR	0	0	0	0
1516	21	F	na	na	0.54	117.4	eGFR>=60	0	0	0	0
1517	40	M	na	na	na	na	No eGFR	0	0	0	0
1518	30	F	na	na	na	na	No eGFR	0	0	0	0
1519	33	F	na	na	na	na	No eGFR	0	0	0	0
1520	41	M	na	na	0.53	133.8	eGFR>=60	0	1	0	0
1521	24	F	na	na	0.62	97.1	eGFR>=60	0	0	0	0
1522	54	F	na	na	na	na	No eGFR	0	0	0	0
1523	72	M	na	na	1.06	53.3	eGFR<60	0	0	0	0
1524	69	F	na	na	0.63	70.2	eGFR>=60	0	0	0	0
1525	71	M	na	na	na	na	No eGFR	0	0	0	0
1526	83	M	na	na	1.05	51.7	eGFR<60	0	1	0	0
1527	26	M	na	na	0.79	98.5	eGFR>=60	1	1	1	0
1528	74	M	na	na	na	na	No eGFR	0	0	0	0
1529	41	M	na	na	0.72	95.7	eGFR>=60	0	0	0	0
1530	27	F	na	na	0.45	133.2	eGFR>=60	0	1	0	0
1531	80	F	na	na	na	na	No eGFR	0	0	0	0
1532	41	F	na	na	0.71	71.8	eGFR>=60	0	0	0	0
1533	31	M	na	na	na	na	No eGFR	0	0	0	0
1534	27	F	na	na	0.5	118.8	eGFR>=60	0	0	0	0
1535	78	F	na	na	1.65	23.7	eGFR<60	1	1	1	0
1536	94	M	na	na	0.88	60.6	eGFR>=60	0	0	0	0
1537	74	F	na	na	na	na	No eGFR	0	0	0	0
1538	86	F	3.21	11.1	2.91	12.4	eGFR<60	0	0	0	0
1539	77	F	na	na	na	na	No eGFR	0	0	0	0
1540	34	F	na	na	na	na	No eGFR	0	0	0	0
1541	83	M	0.9	61.4	1.02	53.4	eGFR<60	0	0	0	0
1542	72	M	na	na	0.78	74.6	eGFR>=60	0	0	0	0
1543	67	F	na	na	0.64	69.9	eGFR>=60	0	1	0	0
1544	53	M	na	na	0.92	68	eGFR>=60	0	0	0	0
1545	37	F	na	na	na	na	No eGFR	0	0	0	0
1546	51	M	na	na	0.74	87.2	eGFR>=60	0	1	0	0
1547	40	F	na	na	na	na	No eGFR	0	0	0	0
1548	30	F	na	na	na	na	No eGFR	0	0	0	0
1549	54	M	na	na	na	na	No eGFR	0	0	0	0
1550	67	M	na	na	na	na	No eGFR	0	0	0	0
1551	43	F	na	na	na	na	No eGFR	0	0	0	0
1552	59	M	na	na	na	na	No eGFR	0	0	0	0
1553	55	M	na	na	na	na	No eGFR	0	0	0	0
1554	23	M	na	na	na	na	No eGFR	0	0	0	0
1555	85	F	na	na	0.8	51.1	eGFR<60	0	1	0	0
1556	33	F	na	na	na	na	No eGFR	0	0	0	0
1557	23	F	na	na	na	na	No eGFR	0	0	0	0
1558	27	M	na	na	na	na	No eGFR	0	0	0	0
1559	32	M	na	na	0.9	80.5	eGFR>=60	0	1	0	0
1560	30	M	na	na	0.59	130.1	eGFR>=60	0	0	0	0
1561	76	F	na	na	0.66	65.2	eGFR>=60	0	1	0	0
1562	84	M	na	na	1.15	46.7	eGFR<60	0	1	0	0
1563	49	F	na	na	na	na	No eGFR	0	0	0	0
1564	26	F	na	na	0.61	96.6	eGFR>=60	0	0	0	0
1565	68	F	na	na	na	na	No eGFR	0	0	0	0
1566	38	F	na	na	na	na	No eGFR	0	0	0	0
1567	96	F	na	na	na	na	No eGFR	0	0	0	0
1568	32	F	na	na	0.59	94.4	eGFR>=60	0	0	0	0
1569	64	F	na	na	0.5	92.7	eGFR>=60	0	1	0	0
1570	88	F	0.86	46.8	0.95	41.9	eGFR<60	0	1	0	0
1571	94	F	na	na	na	na	No eGFR	0	0	0	0
1572	91	F	1.88	19.7	1.9	19.5	eGFR<60	0	0	0	0
1573	76	F	2.34	16.3	2.22	17.3	eGFR<60	1	1	1	0
1574	63	F	na	na	0.53	87.4	eGFR>=60	0	1	0	0
1575	46	F	na	na	na	na	No eGFR	0	0	0	0
1576	88	F	na	na	0.5	84.7	eGFR>=60	0	1	0	0
1577	33	F	na	na	0.53	105.2	eGFR>=60	1	1	1	0
1578	55	F	na	na	0.54	89	eGFR>=60	0	0	0	0
1579	67	M	na	na	na	na	No eGFR	0	0	0	0
1580	62	F	na	na	0.44	107.6	eGFR>=60	0	1	0	0
1581	68	M	na	na	0.59	102.9	eGFR>=60	0	0	0	0
1582	77	M	na	na	0.8	71.2	eGFR>=60	0	0	0	0
1583	28	F	na	na	na	na	No eGFR	0	0	0	0
1584	45	M	na	na	0.7	96.1	eGFR>=60	0	0	0	0
1585	68	M	0.83	71.1	1.15	49.6	eGFR<60	0	1	0	0
1586	54	F	0.77	60.7	1	45.6	eGFR<60	0	1	0	0
1587	30	M	na	na	na	na	No eGFR	0	0	0	0
1588	25	M	na	na	na	na	No eGFR	0	0	0	0
1589	27	F	na	na	0.64	90.6	eGFR>=60	0	0	0	0
1590	29	F	na	na	0.55	104.9	eGFR>=60	0	0	0	0
1591	25	M	na	na	0.83	94.4	eGFR>=60	0	0	0	0
1592	23	F	na	na	0.63	96.6	eGFR>=60	0	0	0	0
1593	79	M	na	na	0.75	75.8	eGFR>=60	0	1	0	0
1594	58	F	na	na	1.44	30	eGFR<60	0	1	0	0
1595	61	F	na	na	na	na	No eGFR	0	0	0	0
1596	29	M	na	na	na	na	No eGFR	0	0	0	0
1597	86	F	na	na	0.67	61.9	eGFR>=60	1	1	1	0
1598	58	M	na	na	0.8	77.4	eGFR>=60	0	0	0	0
1599	77	M	1.03	54	0.96	58.3	eGFR<60	0	0	0	0
1600	49	M	na	na	0.68	96.8	eGFR>=60	0	1	0	0
1601	84	M	1.13	47.6	1.54	33.9	eGFR<60	0	0	0	0
1602	29	F	na	na	na	na	No eGFR	0	0	0	0
1603	81	F	na	na	na	na	No eGFR	0	0	0	0
1604	73	F	na	na	0.54	82.1	eGFR>=60	0	1	0	0
1605	80	F	na	na	na	na	No eGFR	0	0	0	0
1606	87	F	na	na	0.44	97.7	eGFR>=60	0	1	0	0
1607	39	F	na	na	0.82	62.2	eGFR>=60	0	1	0	0
1608	87	M	na	na	na	na	No eGFR	1	1	1	0
1609	81	F	na	na	0.69	60.9	eGFR>=60	0	0	0	0
1610	78	F	na	na	0.58	74.5	eGFR>=60	1	1	0	1
1611	67	F	na	na	0.67	66.5	eGFR>=60	0	0	0	0
1612	57	F	na	na	0.62	75.8	eGFR>=60	1	1	1	0
1613	38	M	na	na	0.86	80.5	eGFR>=60	0	1	0	0
1614	39	F	na	na	0.53	100.3	eGFR>=60	0	0	0	0
1615	63	F	na	na	0.69	65.5	eGFR>=60	0	0	0	0
1616	29	F	na	na	na	na	No eGFR	0	0	0	0
1617	80	M	na	na	0.72	79	eGFR>=60	0	1	0	0
1618	66	M	na	na	2.25	24	eGFR<60	0	1	0	0
1619	66	F	na	na	0.53	86.2	eGFR>=60	0	0	0	0
1620	18	F	na	na	na	na	No eGFR	0	0	0	0
1621	39	M	na	na	0.89	77	eGFR>=60	0	0	0	0
1622	36	F	na	na	0.36	156.7	eGFR>=60	0	0	0	0
1623	63	M	na	na	0.4	160.5	eGFR>=60	0	1	0	0
1624	52	M	na	na	na	na	No eGFR	0	0	0	0
1625	24	M	na	na	na	na	No eGFR	0	0	0	0
1626	30	F	na	na	na	na	No eGFR	0	0	0	0
1627	74	F	1.07	38.7	0.84	50.4	eGFR<60	0	0	0	0
1628	76	F	na	na	1.05	39.2	eGFR<60	0	1	0	0
1629	70	M	na	na	0.95	60.6	eGFR>=60	0	0	0	0
1630	87	M	0.93	58.5	0.96	56.3	eGFR<60	0	0	0	0
1631	75	M	na	na	0.62	94.8	eGFR>=60	1	1	1	0
1632	75	F	na	na	na	na	No eGFR	0	0	0	0
1633	63	F	na	na	na	na	No eGFR	0	0	0	0
1634	61	F	na	na	0.66	69.4	eGFR>=60	0	0	0	0
1635	68	F	na	na	na	na	No eGFR	0	0	0	0
1636	40	F	na	na	na	na	No eGFR	0	0	0	0
1637	74	F	na	na	na	na	No eGFR	0	0	0	0
1638	28	M	na	na	na	na	No eGFR	0	0	0	0
1639	78	F	na	na	0.8	52.4	eGFR<60	0	0	0	0
1640	76	M	na	na	0.66	88.2	eGFR>=60	0	0	0	0
1641	73	F	1.06	39.3	1.2	34.3	eGFR<60	1	1	1	0
1642	93	F	1.42	26.7	1.44	26.2	eGFR<60	0	0	0	0
1643	51	F	na	na	0.54	91	eGFR>=60	0	0	0	0
1644	46	F	na	na	na	na	No eGFR	0	0	0	0
1645	47	F	na	na	na	na	No eGFR	0	0	0	0
1646	67	M	na	na	0.6	101.4	eGFR>=60	0	1	0	0
1647	76	M	na	na	0.78	73.4	eGFR>=60	0	0	0	0
1648	41	M	na	na	na	na	No eGFR	0	0	0	0
1649	79	M	na	na	0.85	66.1	eGFR>=60	0	0	0	0
1650	42	F	na	na	na	na	No eGFR	0	0	0	0
1651	52	M	na	na	0.49	136.2	eGFR>=60	0	1	0	0
1652	54	F	na	na	na	na	No eGFR	0	0	0	0
1653	74	M	na	na	0.62	95.2	eGFR>=60	0	1	0	0
1654	38	F	na	na	0.47	115.3	eGFR>=60	0	0	0	0
1655	31	F	na	na	0.41	141.8	eGFR>=60	0	1	0	0
1656	29	F	na	na	0.34	177.5	eGFR>=60	0	1	0	0
1657	26	M	na	na	na	na	No eGFR	0	0	0	0
1658	50	F	na	na	0.55	89.7	eGFR>=60	0	0	0	0
1659	60	F	na	na	0.6	77.4	eGFR>=60	0	1	0	0
1660	39	F	na	na	na	na	No eGFR	0	0	0	0
1661	29	F	na	na	0.53	109.2	eGFR>=60	1	1	1	0
1662	77	M	na	na	na	na	No eGFR	0	0	0	0
1663	87	M	na	na	0.8	68.7	eGFR>=60	0	1	0	0
1664	82	M	na	na	1.12	48.4	eGFR<60	0	1	0	0
1665	34	M	na	na	na	na	No eGFR	0	0	0	0
1666	48	M	na	na	na	na	No eGFR	0	0	0	0
1667	68	M	na	na	0.64	94.2	eGFR>=60	0	1	0	0
1668	33	M	na	na	na	na	No eGFR	0	0	0	0
1669	62	F	na	na	na	na	No eGFR	0	0	0	0
1670	54	F	na	na	na	na	No eGFR	0	0	0	0
1671	64	M	na	na	na	na	No eGFR	0	0	0	0
1672	90	F	na	na	na	na	No eGFR	0	0	0	0
1673	30	M	na	na	1.08	67.2	eGFR>=60	0	1	0	0
1674	64	M	na	na	0.69	88.2	eGFR>=60	0	1	0	0
1675	32	M	na	na	na	na	No eGFR	0	0	0	0
1676	46	M	na	na	na	na	No eGFR	0	0	0	0
1677	78	M	na	na	0.91	61.6	eGFR>=60	0	1	0	0
1678	81	M	1.34	39.9	1.28	41.9	eGFR<60	0	1	0	0
1679	20	F	na	na	0.46	141.7	eGFR>=60	0	1	0	0
1680	45	F	na	na	0.8	61.3	eGFR>=60	0	1	0	0
1681	67	M	na	na	na	na	No eGFR	0	0	0	0
1682	38	M	na	na	na	na	No eGFR	0	0	0	0
1683	82	M	na	na	na	na	No eGFR	0	0	0	0
1684	89	F	0.9	44.4	0.82	49.1	eGFR<60	0	1	0	0
1685	35	F	na	na	na	na	No eGFR	0	0	0	0
1686	81	M	1.16	46.7	1.47	36	eGFR<60	0	1	0	0
1687	44	M	na	na	0.84	79.2	eGFR>=60	0	1	0	0
1688	72	M	na	na	0.7	84	eGFR>=60	0	1	0	0
1689	25	M	na	na	na	na	No eGFR	0	0	0	0
1690	71	M	na	na	0.7	84.3	eGFR>=60	0	0	0	0
1691	75	F	na	na	0.66	65.4	eGFR>=60	0	1	0	0
1692	30	M	na	na	na	na	No eGFR	0	0	0	0
1693	33	F	na	na	na	na	No eGFR	0	0	0	0
1694	86	M	na	na	0.84	65.4	eGFR>=60	0	0	0	0
1695	42	F	na	na	0.5	104.7	eGFR>=60	0	0	0	0
1696	37	F	na	na	na	na	No eGFR	0	0	0	0
1697	67	M	na	na	1.04	55.6	eGFR<60	0	0	0	0
1698	83	F	na	na	0.92	44.2	eGFR<60	0	0	0	0
1699	60	M	na	na	na	na	No eGFR	0	0	0	0
1700	27	M	na	na	na	na	No eGFR	0	0	0	0
1701	42	M	na	na	na	na	No eGFR	0	0	0	0
1702	60	M	na	na	na	na	No eGFR	0	0	0	0
1703	26	F	na	na	na	na	No eGFR	0	0	0	0
1704	37	F	na	na	0.51	106.2	eGFR>=60	0	0	0	0
1705	29	F	na	na	na	na	No eGFR	0	0	0	0
1706	92	M	na	na	1.2	43.4	eGFR<60	0	1	0	0
1707	20	M	na	na	na	na	No eGFR	0	0	0	0
1708	50	F	na	na	0.68	71.1	eGFR>=60	0	0	0	0
1709	22	M	na	na	0.91	88.5	eGFR>=60	0	0	0	0
1710	79	F	na	na	0.73	57.7	eGFR<60	0	0	0	0
1711	52	F	na	na	0.61	79.2	eGFR>=60	0	0	0	0
1712	64	F	na	na	0.68	66.3	eGFR>=60	0	1	0	0
1713	45	M	na	na	0.65	104.2	eGFR>=60	0	1	0	0
1714	67	F	na	na	0.6	75	eGFR>=60	0	0	0	0
1715	89	M	0.96	55.9	0.98	54.7	eGFR<60	0	0	0	0
1716	60	F	na	na	0.43	111.4	eGFR>=60	0	0	0	0
1717	32	M	na	na	na	na	No eGFR	0	0	0	0
1718	59	M	na	na	na	na	No eGFR	0	0	0	0
1719	39	F	na	na	na	na	No eGFR	0	0	0	0
1720	72	M	1.19	47	1.14	49.2	eGFR<60	1	1	1	0
1721	75	M	na	na	0.58	102	eGFR>=60	0	1	0	0
1722	34	F	na	na	0.71	75.8	eGFR>=60	0	0	0	0
1723	52	F	na	na	0.66	72.6	eGFR>=60	0	0	0	0
1724	55	F	na	na	0.57	83.9	eGFR>=60	0	1	0	0
1725	73	M	2.5	20.8	3.6	13.9	eGFR<60	1	1	1	0
1726	72	F	na	na	na	na	No eGFR	0	0	0	0
1727	25	F	na	na	na	na	No eGFR	0	1	0	0
1728	40	F	na	na	na	na	No eGFR	0	0	0	0
1729	65	M	na	na	0.9	65.7	eGFR>=60	0	1	0	0
1730	29	F	na	na	0.5	116.4	eGFR>=60	0	0	0	0
1731	24	M	na	na	0.93	84.3	eGFR>=60	0	0	0	0
1732	30	F	na	na	0.61	92.7	eGFR>=60	0	0	0	0
1733	70	F	na	na	na	na	No eGFR	0	0	0	0
1734	75	F	na	na	0.63	68.8	eGFR>=60	1	1	1	0
1735	81	M	na	na	na	na	No eGFR	0	0	0	0
1736	81	F	na	na	0.92	44.5	eGFR<60	0	1	0	0
1737	20	F	na	na	na	na	No eGFR	0	0	0	0
1738	55	M	na	na	1.07	57	eGFR<60	0	0	0	0
1739	27	F	na	na	na	na	No eGFR	0	0	0	0
1740	88	M	1.14	46.5	1.27	41.3	eGFR<60	0	0	0	0
1741	40	F	na	na	na	na	No eGFR	0	0	0	0
1742	86	M	1.09	49.2	1.01	53.4	eGFR<60	0	1	0	0
1743	57	F	na	na	0.45	107.6	eGFR>=60	0	1	0	0
1744	70	F	0.85	50.6	0.81	53.3	eGFR<60	0	0	0	0
1745	83	F	0.69	60.5	0.75	55.3	eGFR<60	0	1	0	0
1746	31	M	na	na	na	na	No eGFR	0	0	0	0
1747	36	F	na	na	na	na	No eGFR	0	0	0	0
1748	64	F	na	na	0.45	104.1	eGFR>=60	0	0	0	0
1749	84	F	1.87	20.3	2.36	15.7	eGFR<60	0	1	0	0
1750	68	F	na	na	0.54	83.8	eGFR>=60	0	0	0	0
1751	45	M	na	na	0.91	72.1	eGFR>=60	0	0	0	0
1752	48	F	na	na	na	na	No eGFR	1	1	0	1
1753	77	M	na	na	0.7	82.4	eGFR>=60	0	1	0	0
1754	42	F	na	na	na	na	No eGFR	0	0	0	0
1755	26	F	na	na	na	na	No eGFR	0	0	0	0
1756	82	F	na	na	0.59	72.1	eGFR>=60	0	0	0	0
1757	33	F	na	na	na	na	No eGFR	0	1	0	0
1758	55	F	na	na	na	na	No eGFR	0	0	0	0
1759	65	F	na	na	na	na	No eGFR	0	0	0	0
1760	29	F	na	na	na	na	No eGFR	0	0	0	0
1761	79	M	na	na	2.28	22.5	eGFR<60	0	1	0	0
1762	26	F	na	na	0.5	120	eGFR>=60	1	1	1	0
1763	72	M	na	na	na	na	No eGFR	0	0	0	0
1764	20	M	na	na	0.85	97.9	eGFR>=60	0	1	0	0
1765	59	F	na	na	na	na	No eGFR	0	0	0	0
1766	18	M	na	na	na	na	No eGFR	0	0	0	0
1767	51	M	na	na	na	na	No eGFR	0	0	0	0
1768	28	F	na	na	na	na	No eGFR	0	0	0	0
1769	68	M	0.95	61.4	1.41	39.7	eGFR<60	0	0	0	0
1770	73	M	na	na	na	na	No eGFR	0	1	0	0
1771	48	M	na	na	na	na	No eGFR	0	0	0	0
1772	32	M	na	na	na	na	No eGFR	0	0	0	0
1773	75	M	na	na	0.48	125.4	eGFR>=60	1	1	1	0
1774	66	F	na	na	na	na	No eGFR	0	0	0	0
1775	89	F	na	na	0.65	63.3	eGFR>=60	0	0	0	0
1776	36	F	na	na	0.35	161.6	eGFR>=60	0	0	0	0
1777	67	F	0.92	47	0.88	49.3	eGFR<60	0	0	0	0
1778	36	F	na	na	0.56	96.6	eGFR>=60	0	1	0	0
1779	69	M	na	na	na	na	No eGFR	0	0	0	0
1780	83	F	na	na	0.63	66.9	eGFR>=60	0	0	0	0
1781	25	F	na	na	na	na	No eGFR	0	0	0	0
1782	33	F	na	na	0.42	135.7	eGFR>=60	0	1	0	0
1783	43	F	na	na	na	na	No eGFR	0	0	0	0
1784	22	F	na	na	na	na	No eGFR	0	0	0	0
1785	47	M	na	na	na	na	No eGFR	0	0	0	0
1786	65	M	na	na	0.73	82.6	eGFR>=60	0	1	0	0
1787	36	M	na	na	na	na	No eGFR	0	0	0	0
1788	40	M	na	na	1.03	65.2	eGFR>=60	0	0	0	0
1789	68	M	na	na	0.89	65.6	eGFR>=60	0	1	0	0
1790	78	F	na	na	na	na	No eGFR	0	0	0	0
1791	61	F	na	na	0.49	96.1	eGFR>=60	0	1	0	0
1792	36	F	na	na	0.5	109.4	eGFR>=60	0	1	0	0
1793	76	M	na	na	0.66	88.2	eGFR>=60	0	0	0	0
1794	26	F	na	na	na	na	No eGFR	0	0	0	0
1795	28	M	na	na	na	na	No eGFR	0	0	0	0
1796	76	F	na	na	na	na	No eGFR	0	0	0	0
1797	69	M	na	na	na	na	No eGFR	0	0	0	0
1798	39	M	na	na	0.6	118.5	eGFR>=60	0	0	0	0
1799	58	M	na	na	na	na	No eGFR	0	0	0	0
1800	31	F	na	na	na	na	No eGFR	0	0	0	0
1801	84	F	0.61	69	0.71	58.4	eGFR<60	0	0	0	0
1802	61	F	na	na	0.71	64.1	eGFR>=60	0	0	0	0
1803	62	M	1.62	35	1.83	30.6	eGFR<60	0	1	0	0
1804	79	M	na	na	0.97	57.2	eGFR<60	0	1	0	0
1805	67	F	na	na	0.54	84.2	eGFR>=60	0	1	0	0
1806	80	M	na	na	0.54	108.2	eGFR>=60	0	1	0	0
1807	63	F	na	na	na	na	No eGFR	0	0	0	0
1808	42	F	na	na	na	na	No eGFR	0	0	0	0
1809	46	F	na	na	0.52	97.6	eGFR>=60	0	1	0	0
1810	58	M	na	na	1.03	58.6	eGFR<60	0	0	0	0
1811	68	M	na	na	0.73	81.5	eGFR>=60	0	0	0	0
1812	26	F	na	na	0.64	91.7	eGFR>=60	0	0	0	0
1813	29	F	na	na	na	na	No eGFR	0	0	0	0
1814	55	M	na	na	0.71	89.3	eGFR>=60	0	0	0	0
1815	63	F	na	na	0.86	51.5	eGFR<60	0	1	0	0
1816	23	F	na	na	na	na	No eGFR	0	0	0	0
1817	26	M	na	na	na	na	No eGFR	0	0	0	0
1818	26	M	na	na	0.69	114.3	eGFR>=60	0	0	0	0
1819	30	M	na	na	na	na	No eGFR	0	0	0	0
1820	86	M	na	na	1.28	41.2	eGFR<60	0	1	0	0
1821	52	F	na	na	na	na	No eGFR	0	0	0	0
1822	60	F	na	na	na	na	No eGFR	0	0	0	0
1823	59	F	na	na	0.49	97	eGFR>=60	0	1	0	0
1824	47	M	na	na	0.72	92	eGFR>=60	0	0	0	0
1825	82	F	na	na	na	na	No eGFR	0	0	0	0
1826	66	M	na	na	0.88	67	eGFR>=60	0	1	0	0
1827	64	M	na	na	0.76	79.4	eGFR>=60	0	0	0	0
1828	70	F	0.78	55.8	0.96	44.3	eGFR<60	0	1	0	0
1829	22	M	na	na	0.78	104.7	eGFR>=60	0	0	0	0
1830	73	M	na	na	0.71	82.3	eGFR>=60	0	1	0	0
1831	39	M	na	na	na	na	No eGFR	0	0	0	0
1832	42	F	na	na	na	na	No eGFR	0	0	0	0
1833	40	M	na	na	0.83	82.5	eGFR>=60	0	0	0	0
1834	32	M	na	na	0.77	95.5	eGFR>=60	0	0	0	0
1835	59	M	na	na	0.72	85.8	eGFR>=60	1	1	1	0
1836	22	M	na	na	na	na	No eGFR	0	0	0	0
1837	75	F	na	na	na	na	No eGFR	0	0	0	0
1838	21	F	na	na	na	na	No eGFR	0	0	0	0
1839	50	F	na	na	na	na	No eGFR	0	0	0	0
1840	43	M	na	na	na	na	No eGFR	0	0	0	0
1841	88	M	na	na	na	na	No eGFR	0	0	0	0
1842	25	F	na	na	na	na	No eGFR	0	0	0	0
1843	82	F	na	na	na	na	No eGFR	0	0	0	0
1844	86	M	na	na	0.91	59.9	eGFR<60	0	0	0	0
1845	65	F	na	na	0.37	128.4	eGFR>=60	0	0	0	0
1846	69	M	na	na	na	na	No eGFR	0	0	0	0
1847	71	M	2.79	18.6	2.66	19.6	eGFR<60	0	0	0	0
1848	30	M	na	na	na	na	No eGFR	0	0	0	0
1849	86	M	na	na	na	na	No eGFR	0	0	0	0
1850	39	F	na	na	0.72	71.7	eGFR>=60	1	1	1	0
1851	65	M	na	na	na	na	No eGFR	0	0	0	0
1852	50	M	na	na	na	na	No eGFR	0	0	0	0
1853	54	F	na	na	na	na	No eGFR	0	0	0	0
1854	34	F	na	na	0.44	127.8	eGFR>=60	0	0	0	0
1855	72	M	1.38	40	1.38	40	eGFR<60	0	1	0	0
1856	66	F	na	na	na	na	No eGFR	0	0	0	0
1857	26	M	1.15	65.4	1.39	53.1	eGFR<60	0	1	0	0
1858	63	M	na	na	na	na	No eGFR	0	0	0	0
1859	72	F	na	na	0.51	87.7	eGFR>=60	1	1	1	0
1860	84	F	0.79	52	0.76	54.3	eGFR<60	0	0	0	0
1861	39	F	na	na	na	na	No eGFR	0	0	0	0
1862	66	M	na	na	0.91	64.6	eGFR>=60	0	1	0	0
1863	70	M	na	na	0.74	79.7	eGFR>=60	0	1	0	0
1864	36	M	na	na	na	na	No eGFR	0	0	0	0
1865	54	M	1.31	45.9	1.5	39.6	eGFR<60	0	0	0	0
1866	20	F	na	na	0.53	121.5	eGFR>=60	0	1	0	0
1867	28	M	na	na	na	na	No eGFR	0	0	0	0
1868	44	F	na	na	0.57	89.4	eGFR>=60	0	0	0	0
1869	55	M	na	na	na	na	No eGFR	0	0	0	0
1870	65	M	na	na	1.02	57.3	eGFR<60	0	0	0	0
1871	59	M	na	na	0.77	80.5	eGFR>=60	0	1	0	0
1872	31	M	na	na	0.83	88.7	eGFR>=60	0	0	0	0
1873	31	F	na	na	na	na	No eGFR	0	0	0	0
1874	29	F	na	na	4.75	9.9	eGFR<60	1	1	1	0
1875	55	F	na	na	0.77	60.4	eGFR>=60	0	0	0	0
1876	66	M	na	na	1.06	54.7	eGFR<60	0	0	0	0
1877	30	M	na	na	0.82	90.8	eGFR>=60	0	1	0	0
1878	75	F	na	na	na	na	No eGFR	0	0	0	0
1879	42	F	na	na	na	na	No eGFR	0	0	0	0
1880	87	M	na	na	0.79	69.7	eGFR>=60	0	0	0	0
1881	49	M	na	na	na	na	No eGFR	0	0	0	0
1882	31	F	na	na	na	na	No eGFR	0	0	0	0
1883	48	F	na	na	na	na	No eGFR	0	0	0	0
1884	60	M	na	na	0.8	76.5	eGFR>=60	0	1	0	0
1885	39	M	na	na	na	na	No eGFR	0	0	0	0
1886	83	F	na	na	0.64	65.7	eGFR>=60	0	0	0	0
1887	85	F	na	na	0.67	62.1	eGFR>=60	0	1	0	0
1888	71	M	na	na	1.12	50.4	eGFR<60	0	0	0	0
1889	52	M	na	na	na	na	No eGFR	0	0	0	0
1890	39	M	na	na	na	na	No eGFR	0	0	0	0
1891	53	M	na	na	na	na	No eGFR	0	0	0	0
1892	66	M	0.94	62.4	1.08	53.6	eGFR<60	0	1	0	0
1893	51	M	na	na	0.99	63.5	eGFR>=60	0	0	0	0
1894	63	F	na	na	0.68	66.6	eGFR>=60	0	1	0	0
1895	89	M	na	na	na	na	No eGFR	0	0	0	0
1896	84	M	na	na	na	na	No eGFR	0	0	0	0
1897	79	F	1.52	25.9	1.81	21.4	eGFR<60	0	0	0	0
1898	65	M	0.81	73.7	1.02	57.3	eGFR<60	0	0	0	0
1899	27	F	na	na	0.41	147.6	eGFR>=60	0	1	0	0
1900	74	M	na	na	0.63	93.5	eGFR>=60	0	0	0	0
1901	47	M	na	na	0.52	131.3	eGFR>=60	0	0	0	0
1902	64	M	na	na	0.62	99.2	eGFR>=60	0	1	0	0
1903	30	F	na	na	0.45	129.3	eGFR>=60	0	1	0	0
1904	53	F	na	na	na	na	No eGFR	0	0	0	0
1905	21	M	na	na	na	na	No eGFR	0	0	0	0
1906	43	M	na	na	na	na	No eGFR	0	0	0	0
1907	68	M	na	na	0.97	59.7	eGFR<60	0	1	0	0
1908	53	M	na	na	na	na	No eGFR	0	0	0	0
1909	28	F	na	na	0.39	154.3	eGFR>=60	0	1	0	0
1910	45	F	na	na	na	na	No eGFR	0	0	0	0
1911	67	M	na	na	0.78	76.2	eGFR>=60	0	0	0	0
1912	42	M	na	na	na	na	No eGFR	0	0	0	0
1913	62	M	na	na	na	na	No eGFR	0	0	0	0
1914	58	F	na	na	na	na	No eGFR	0	0	0	0
1915	83	F	na	na	na	na	No eGFR	0	0	0	0
1916	56	M	na	na	na	na	No eGFR	0	0	0	0
1917	92	F	na	na	0.92	42.9	eGFR<60	0	0	0	0
1918	86	F	na	na	na	na	No eGFR	0	0	0	0
1919	26	F	na	na	na	na	No eGFR	0	0	0	0
1920	25	F	na	na	na	na	No eGFR	0	0	0	0
1921	69	F	na	na	na	na	No eGFR	0	0	0	0
1922	80	M	na	na	1.42	37.6	eGFR<60	0	1	0	0
1923	43	F	na	na	na	na	No eGFR	0	0	0	0
1924	83	M	na	na	na	na	No eGFR	0	0	0	0
1925	46	F	na	na	na	na	No eGFR	0	0	0	0
1926	87	F	na	na	na	na	No eGFR	0	0	0	0
1927	78	F	na	na	na	na	No eGFR	0	0	0	0
1928	86	M	na	na	0.77	71.9	eGFR>=60	0	1	0	0
1929	54	M	na	na	na	na	No eGFR	0	0	0	0
1930	90	F	0.76	53.2	0.77	52.4	eGFR<60	0	1	0	0
1931	83	F	na	na	na	na	No eGFR	0	0	0	0
1932	79	F	na	na	na	na	No eGFR	0	0	0	0
1933	75	M	na	na	0.71	81.7	eGFR>=60	0	0	0	0
1934	73	F	0.55	80.5	0.82	52	eGFR<60	1	1	1	0
1935	76	F	na	na	0.6	72.3	eGFR>=60	1	1	0	1
1936	24	M	na	na	1.03	75.4	eGFR>=60	0	1	0	0
1937	51	F	na	na	0.56	87.4	eGFR>=60	0	0	0	0
1938	23	F	na	na	0.51	121.7	eGFR>=60	0	1	0	0
1939	74	M	na	na	0.79	73	eGFR>=60	0	0	0	0
1940	32	F	na	na	na	na	No eGFR	0	0	0	0
1941	41	F	na	na	na	na	No eGFR	0	0	0	0
1942	20	F	na	na	0.66	95.5	eGFR>=60	0	1	0	0
1943	18	F	na	na	0.65	100.2	eGFR>=60	0	1	0	0
1944	52	M	1.16	53	1.07	57.9	eGFR<60	0	0	0	0
1945	36	F	na	na	na	na	No eGFR	0	0	0	0
1946	54	F	na	na	na	na	No eGFR	0	0	0	0
1947	30	M	na	na	na	na	No eGFR	0	0	0	0
1948	69	F	na	na	0.68	64.9	eGFR>=60	0	0	0	0
1949	81	F	na	na	na	na	No eGFR	0	0	0	0
1950	22	F	na	na	na	na	No eGFR	0	0	0	0
1951	62	M	na	na	0.72	85	eGFR>=60	0	1	0	0
1952	90	M	na	na	1.05	50.5	eGFR<60	0	0	0	0
1953	49	F	na	na	na	na	No eGFR	0	0	0	0
1954	68	M	na	na	0.7	85.3	eGFR>=60	0	0	0	0
1955	87	F	na	na	na	na	No eGFR	0	0	0	0
1956	28	M	na	na	0.95	78.8	eGFR>=60	0	0	0	0
1957	89	F	0.73	55.8	0.81	49.8	eGFR<60	1	1	1	1
1958	40	F	na	na	0.52	101.6	eGFR>=60	0	0	0	0
1959	66	M	na	na	0.75	79.8	eGFR>=60	0	0	0	0
1960	75	F	0.75	56.9	0.79	53.7	eGFR<60	0	0	0	0
1961	69	M	na	na	0.71	83.7	eGFR>=60	0	1	0	0
1962	84	M	na	na	4.7	10	eGFR<60	1	1	1	1
1963	62	M	na	na	0.98	60.7	eGFR>=60	0	0	0	0
1964	44	M	na	na	na	na	No eGFR	0	0	0	0
1965	26	M	na	na	na	na	No eGFR	0	0	0	0
1966	48	M	na	na	3.05	18.9	eGFR<60	1	1	1	0
1967	23	M	na	na	na	na	No eGFR	0	0	0	0
1968	62	F	na	na	na	na	No eGFR	0	0	0	0
1969	40	F	na	na	0.61	85.4	eGFR>=60	0	0	0	0
1970	26	F	na	na	na	na	No eGFR	0	0	0	0
1971	18	F	na	na	na	na	No eGFR	0	0	0	0
1972	37	F	na	na	na	na	No eGFR	0	0	0	0
1973	75	M	na	na	na	na	No eGFR	0	0	0	0
1974	76	F	na	na	na	na	No eGFR	0	0	0	0
1975	23	F	na	na	na	na	No eGFR	0	0	0	0
1976	88	F	na	na	na	na	No eGFR	0	0	0	0
1977	63	M	na	na	0.86	69.7	eGFR>=60	0	0	0	0
1978	43	F	na	na	0.58	88.3	eGFR>=60	0	0	0	0
1979	66	M	na	na	na	na	No eGFR	0	0	0	0
1980	71	M	0.82	70.9	9.85	4.7	eGFR<60	1	1	1	0
1981	40	F	na	na	0.66	78.3	eGFR>=60	1	1	0	1
1982	30	M	na	na	na	na	No eGFR	0	0	0	0
1983	71	M	na	na	0.85	68.2	eGFR>=60	0	1	0	0
1984	51	M	na	na	na	na	No eGFR	0	0	0	0
1985	43	F	na	na	0.5	103.9	eGFR>=60	0	0	0	0
1986	42	F	na	na	na	na	No eGFR	0	0	0	0
1987	31	M	na	na	na	na	No eGFR	0	0	0	0
1988	25	F	na	na	na	na	No eGFR	0	0	0	0
1989	29	F	na	na	na	na	No eGFR	0	0	0	0
1990	43	F	na	na	na	na	No eGFR	0	0	0	0
1991	79	F	na	na	na	na	No eGFR	0	0	0	0
1992	53	M	na	na	0.63	102.9	eGFR>=60	0	1	0	0
1993	37	F	na	na	0.59	90.5	eGFR>=60	0	0	0	0
1994	19	F	na	na	0.61	105.7	eGFR>=60	0	1	0	0
1995	51	M	na	na	na	na	No eGFR	0	0	0	0
1996	35	M	na	na	na	na	No eGFR	0	0	0	0
1997	25	F	na	na	0.47	129.9	eGFR>=60	0	0	0	0
1998	40	M	na	na	na	na	No eGFR	0	0	0	0
1999	84	F	na	na	na	na	No eGFR	0	0	0	0
[truncated: 813 more rows]
