# Supplementary material for: Estimated glomerular filtration rate may be an independent predictor for clinical outcomes regardless of acute kidney injury complication in the emergency department
Source: PLoS One. 2021 Oct 14;16(10):e0258665. doi: 10.1371/journal.pone.0258665 (PMC8516290; doi:10.1371/journal.pone.0258665)
Supplement: S2 Table — (XLSX) [file pone.0258665.s002.xlsx]

## Sheet: Full analysis
Patient	Age	Sex	Height (cm)	Weight (kg)	BMI	base cre	base eGFR	ED cre	ED eGFR	Renal dysfunction categories	CC	Influenza	sepsis	pneumonia	UTI	other infection	environmental	death or ICU	hospitalization	ICU need	hospital death	RRT need	platelet	T-Bil	SBP	BT	GCS E	GCS V	GCS M	GCS total	AMS (GCS<15)			Legend
1	51	M	174	78	25.76	1.34	45.6	1.23	50	CKD only	respiratory	0	0	0	0	1	0	0	0	0	0	0	203	0.8	118	36	4	5	6	15	0			CC	chief complaint
2	62	F	157.6	39.4	15.86	0.95	46.4	0.82	54.5	CKD only	systemic	0	0	0	0	1	0	0	1	0	0	0	154	1.9	140	36.8	4	5	6	15	0			AKI	acute kidney injury
3	55	M	161.5	39.75	15.24	1.31	45.7	1.36	43.9	CKD only	skin	0	0	0	0	1	0	0	0	0	0	0	161	0.4	83	36.7	4	5	6	15	0			CKD	chronic kidney disease
4	72	M	na	na	na	1.05	53.9	1.13	49.7	CKD only	respiratory	0	0	1	0	0	0	0	0	0	0	0	257	0.5	130	36.5	4	5	6	15	0			BMI	body mass index
5	78	M	151	54	23.68	1.23	44.3	1.4	38.4	CKD only	other	0	0	1	0	0	0	0	0	0	0	0	366	0.6	118	36.7	4	5	6	15	0			URD	undetermined renal dysfunction
6	70	M	159.3	59.2	23.33	0.88	65.9	1.23	45.7	AKI only	systemic	0	0	0	0	0	0	0	1	0	0	0	87	1.7	101	38.9	4	5	6	15	0			Sub KI	subclinical kidney injury
7	49	F	158	40	16.02	1.1	42.5	1.17	39.7	CKD only	systemic	0	0	0	1	0	0	0	0	0	0	0	396	0.6	115	37.4	4	5	6	15	0			eGFR	estimated glomerular filtration rate, mL/min/1.73m2
8	66	F	152	74	32.03	na	na	0.78	56.5	URD	respiratory	0	0	1	0	0	0	0	1	0	0	0	178	0.3	138	37.2	4	5	6	15	0			base cre	baseline serum creatinine, mg/dL
9	76	M	158.5	61.25	24.38	1.31	41.6	1.19	46.3	CKD only	cardiovascular	0	0	0	0	0	0	0	0	0	0	0	181	0.6	152	36.7	4	5	6	15	0			base eGFR	baseline eGFR
10	88	M	158	50.8	20.35	1.33	39.3	1.39	37.4	CKD only	respiratory	0	1	1	0	0	0	1	1	0	1	0	173	1.1	130	38.5	3	4	5	12	1			ED cre	serum creatinine in the emergency department, mg/dL
11	80	M	158	56	22.43	0.81	69.5	1.15	47.3	AKI only	trauma	0	0	0	0	0	0	0	0	0	0	0	166	1.7	192	36.8	4	5	6	15	0			ED eGFR	eGFR in the emergency department
12	81	M	157.5	57.1	23.02	1.06	51.5	1.51	35	AKI on CKD	neurological	0	0	0	0	0	0	0	1	0	0	0	297	0.8	143	37	4	5	6	15	0			SBP	systolic blood pressure, mmHg
13	68	M	165	64	23.51	2.07	26.1	2.87	18.2	AKI on CKD	systemic	0	0	0	1	0	0	0	1	0	0	0	307	0.4	166	37	4	5	6	15	0			BT	body temperature, ℃
14	45	M	na	na	na	na	na	1.19	53.8	URD	trauma	0	0	0	0	0	0	0	0	0	0	0	267	0.9	112	36.3	4	5	6	15	0			GCS	Glasgow Coma Scale
15	92	M	na	na	na	na	na	1.25	41.5	URD	systemic	0	0	1	0	0	0	0	0	0	0	0	368	0.5	90	36.8	1	1	1	3	1			AMS	altered mental status
16	70	M	na	na	na	na	na	1.01	56.7	URD	abdominal	0	0	0	0	0	0	0	0	0	0	0	249	0.6	155	35.9	4	5	6	15	0			ICU	intensive care unit
17	86	M	na	na	na	0.87	62.9	0.99	54.6	Sub KI	systemic	0	0	1	0	0	0	0	1	0	0	0	295	0.5	100	37	4	1	5	10	1			RRT	renal replacement therapy
18	81	F	156	50	20.55	1.05	38.5	0.89	46.1	CKD only	trauma	0	0	0	0	0	0	0	1	0	0	0	176	0.9	123	37.7	4	5	6	15	0			UTI	urinary tract infection
19	88	F	na	na	na	0.81	50.1	0.81	49.9	CKD only	systemic	0	0	1	0	0	0	0	1	0	0	0	87	1.7	145	37.5	4	5	6	15	0			T-bil	total bilirubin
20	48	M	164	66.55	24.74	0.76	86.2	1.06	59.9	AKI only	abdominal	0	0	0	0	0	0	0	1	0	0	0	84	0.4	104	36.8	4	5	6	15	0			na	not available
21	63	F	156	63	25.89	0.74	60.7	0.83	53.5	Sub KI	systemic	0	0	0	0	1	0	0	1	0	0	0	355	0.3	167	36.3	4	5	6	15	0
22	78	F	na	na	na	na	na	0.72	58.8	URD	abdominal	0	0	0	0	0	0	0	0	0	0	0	168	0.7	125	36.1	4	4	6	14	1
23	82	F	152.6	39.65	17.03	0.85	48.5	0.85	48.5	CKD only	cardiovascular	0	0	0	0	0	0	0	0	0	0	0	111	0.5	154	36.2	4	5	6	15	0
24	55	F	163	63.8	24.01	na	na	0.85	54.2	URD	cardiovascular	0	0	0	0	0	0	1	1	1	0	0	239	0.9	119	36.7	1	1	1	3	1
25	82	M	160	49.8	19.45	1.89	27.3	1.57	33.4	CKD only	trauma	0	0	0	0	0	0	0	0	0	0	0	139	0.3	154	36.4	4	5	6	15	0
26	88	F	na	na	na	1.04	38	1.24	31.3	CKD only	abdominal	0	0	0	0	1	0	0	0	0	0	0	297	0.4	118	35.2	4	4	6	14	1
27	61	F	na	na	na	na	na	1.36	31.5	URD	abdominal	0	0	0	0	0	0	0	0	0	0	0	324	0.4	80	35.7	1	1	1	3	1
28	78	F	na	na	na	0.55	79.2	0.75	56.2	Sub KI	neurological	0	0	0	0	0	0	0	1	0	0	0	263	0.2	138	36.4	3	3	5	11	1
29	82	M	174	77	25.43	2.31	22	2.36	21.5	CKD only	cardiovascular	0	0	0	0	0	0	0	0	0	0	0	227	0.3	120	37	4	5	6	15	0
30	82	F	154	46.3	19.52	1.14	35.1	1.25	31.7	CKD only	systemic	0	0	0	0	0	0	0	0	0	0	0	188	1	131	39	4	3	6	13	1
31	75	F	na	na	na	na	na	0.83	50.9	URD	renal	0	0	0	0	0	0	0	0	0	0	0	385	0.5	115	36.3	4	5	6	15	0
32	92	F	138.6	44.15	22.98	0.91	43.4	1.31	29.1	AKI on CKD	systemic	0	0	0	0	1	0	0	0	0	0	0	201	1.2	97	36.5	4	5	6	15	0
33	93	F	155.5	35.6	14.72	na	na	0.81	49.2	URD	abdominal	0	0	0	0	0	0	0	1	0	0	0	231	1.1	157	36.8	4	4	6	14	1
34	65	F	139.5	52	26.72	na	na	1.36	30.9	URD	systemic	0	1	0	0	1	0	1	1	1	0	0	85	1.4	95	36.5	1	1	1	3	1
35	72	M	170	72	24.91	na	na	1.71	31.6	URD	neurological	0	0	0	0	1	0	0	1	0	0	0	234	0.6	141	36.5	4	5	6	15	0
36	74	F	154	58.5	24.67	1.6	25	2.26	17.1	AKI on CKD	respiratory	0	0	0	0	0	0	0	1	0	0	0	210	0.6	146	36.8	4	5	6	15	0
37	96	M	160	59.65	23.3	1.65	30.3	1.5	33.6	CKD only	musculoskeletal	0	0	0	0	0	0	0	0	0	0	0	110	0.3	128	37.2	4	5	6	15	0
38	76	F	na	na	na	0.87	48.2	1.02	40.5	CKD only	genitourinary	0	0	0	0	0	0	0	0	0	0	0	163	0.6	192	35.6	4	5	6	15	0
39	79	M	169.9	53.3	18.46	1.27	42.6	1.45	36.9	CKD only	systemic	0	0	0	0	1	0	0	1	0	0	0	108	0.6	87	40	4	5	6	15	0
40	86	F	146	49	22.99	na	na	0.88	45.9	URD	abdominal	0	0	0	0	1	0	1	1	1	0	0	227	0.8	122	38.4	4	5	6	15	0
41	75	M	156.6	50	20.39	na	na	1.13	49.1	URD	trauma	0	0	0	0	0	0	0	1	0	0	0	198	1.6	160	36.2	4	5	6	15	0
42	78	M	na	na	na	na	na	1.04	53.2	URD	musculoskeletal	0	0	0	0	0	0	0	0	0	0	0	320	0.6	131	36.5	4	4	6	14	1
43	93	F	na	na	na	0.79	50.5	1.34	28.3	AKI on CKD	systemic	0	0	0	0	0	0	1	1	0	1	0	89	1.2	120	36.4	4	4	6	14	1
44	85	F	147	47.5	21.98	0.69	60.1	0.73	56.5	Sub KI	abdominal	0	0	0	0	0	0	0	1	0	0	0	216	1.8	118	35.7	4	5	6	15	0
45	73	M	161	45.75	17.65	1.13	49.5	1.02	55.4	CKD only	neurological	0	0	0	0	0	0	0	1	0	0	0	100	0.9	250	35.7	4	5	6	15	0
46	85	F	148.1	51.65	23.55	na	na	0.86	47.2	URD	cardiovascular	0	0	0	0	0	0	0	1	0	0	0	213	0.9	184	36.2	4	5	6	15	0
47	93	M	150.5	48.75	21.52	0.66	83.2	1.25	41.4	AKI only	genitourinary	0	0	0	1	0	0	0	1	0	0	0	190	0.8	98	38.3	4	4	6	14	1
48	82	M	163.3	63.35	23.76	1.83	28.3	1.67	31.3	CKD only	musculoskeletal	0	0	0	0	0	0	0	0	0	0	0	208	0.9	171	36.7	4	5	6	15	0
49	78	F	153.3	43	18.3	0.87	47.8	0.81	51.7	CKD only	neurological	0	0	0	0	0	0	0	0	0	0	0	255	0.6	163	36.7	4	5	6	15	0
50	48	M	180	75.8	23.4	1.18	53.6	1.31	47.5	CKD only	abdominal	0	0	0	0	1	0	0	0	0	0	0	196	0.8	176	36.6	4	5	6	15	0
51	79	F	140	65.5	33.42	na	na	1.4	28.3	URD	systemic	0	1	1	0	0	0	1	1	1	0	0	188	1.1	110	41	1	1	1	3	1
52	85	M	165	47.2	17.34	1.97	25.8	1.79	28.7	CKD only	neurological	0	0	0	0	0	0	0	0	0	0	0	124	0.8	141	36.8	4	5	6	15	0
53	36	F	154	44.9	18.93	1.83	26.7	1.89	25.5	CKD only	neurological	0	0	0	0	0	0	1	1	1	0	0	29	0.8	133	37.3	4	4	5	13	1
54	71	M	166.8	59.1	21.24	0.68	87	1.95	27.5	AKI only	systemic	0	0	0	0	0	0	0	1	0	0	0	490	0.5	110	35.9	4	4	6	14	1
55	66	M	164.7	56	20.64	1.44	39.3	1.94	28.2	AKI on CKD	systemic	0	0	0	1	0	0	0	1	0	0	0	143	1.1	161	38.5	4	5	6	15	0
56	58	F	156.1	61.2	25.12	2.2	18.9	2.36	17.5	CKD only	neurological	0	0	0	0	0	0	1	1	0	1	0	108	10.2	105	35.5	4	4	6	14	1
57	87	M	169.4	57.45	20.02	1.45	35.8	1.4	37.3	CKD only	abdominal	0	0	0	0	0	0	0	0	0	0	0	227	0.9	86	35.9	4	5	6	15	0
58	42	M	160	60	23.44	na	na	1.45	44.2	URD	neurological	0	0	0	0	0	0	1	1	1	0	0	371	0.3	139	39.5	1	1	3	5	1
59	95	M	149	45	20.27	na	na	0.99	53.1	URD	respiratory	0	0	0	0	0	0	1	1	1	0	0	167	0.9	140	36.9	4	5	6	15	0
60	37	F	155	56	23.31	na	na	1.11	45.3	URD	other	0	0	0	0	0	0	1	1	1	0	0	40	1.1	89	37.7	4	5	6	15	0
61	88	F	na	na	na	na	na	0.89	45.1	URD	systemic	0	0	0	0	1	0	0	0	0	0	0	158	0.6	129	37.8	4	5	6	15	0
62	88	M	165	50	18.37	0.87	64.2	1.03	53.4	Sub KI	abdominal	0	0	0	0	0	0	0	0	0	0	0	200	0.4	120	37.1	4	5	6	15	0
63	79	M	166	60.4	21.92	1.11	49.4	1.35	39.9	CKD only	systemic	0	0	1	0	0	0	1	1	0	1	0	270	0.7	76	38.6	4	5	6	15	0
64	78	M	165	57.5	21.12	1.08	51.1	1.01	54.9	CKD only	abdominal	0	0	0	0	0	0	0	1	0	0	0	33	1	171	36.7	4	5	6	15	0
65	88	M	172	92	31.1	1.93	26.1	2.52	19.5	AKI on CKD	respiratory	0	0	0	0	0	0	0	1	0	0	0	179	0.7	129	36	4	5	6	15	0
66	76	M	156.3	38.2	15.64	0.99	56.6	1.09	50.9	CKD only	abdominal	0	0	1	0	0	0	0	1	0	0	0	195	0.9	155	37.4	4	5	6	15	0
67	66	M	na	na	na	na	na	1.33	42.7	URD	neurological	0	0	0	0	0	0	0	0	0	0	0	173	0.7	90	36.7	4	5	6	15	0
68	52	F	153.3	37.8	16.08	2.81	14.9	2.56	16.5	CKD only	systemic	0	0	0	0	1	0	0	1	0	0	0	303	0.9	152	38.1	4	5	6	15	0
69	55	M	170	66.8	23.11	na	na	1.06	57.6	URD	trauma	0	0	0	0	0	0	0	0	0	0	0	238	0.4	146	36.8	4	4	6	14	1
70	88	M	146	41.4	19.42	1.24	42.4	0.95	56.8	CKD only	abdominal	0	0	0	0	0	0	0	1	0	0	0	117	0.6	135	36.5	4	4	6	14	1
71	82	F	156.4	56.55	23.12	0.83	49.6	0.73	57.1	CKD only	neurological	0	0	0	0	0	0	0	0	0	0	0	241	0.6	132	36.5	4	5	6	15	0
72	68	M	na	na	na	na	na	1.07	53.7	URD	neurological	0	0	0	0	0	0	0	0	0	0	0	232	0.9	102	35.8	4	4	6	14	1
73	80	F	157	63.8	25.88	na	na	1.11	36.4	URD	cardiovascular	0	0	0	0	0	0	1	1	1	0	0	234	0.3	141	35.8	4	5	6	15	0
74	79	M	168	64.5	22.85	0.97	57.4	0.93	59.9	CKD only	systemic	0	0	0	0	1	0	0	1	0	0	0	154	0.5	110	38.9	4	5	6	15	0
75	74	M	na	na	na	na	na	1.04	54	URD	neurological	0	0	0	0	0	0	0	1	0	0	0	244	0.7	81	36.5	4	5	6	15	0
76	84	M	156.5	60	24.5	1.02	53.4	1.02	53.2	CKD only	abdominal	0	0	0	0	0	0	0	1	0	0	0	163	0.7	99	36.3	4	5	6	15	0
77	84	F	146	44	20.64	1.81	21.1	1.82	20.9	CKD only	trauma	0	0	0	0	0	0	1	1	1	0	0	292	0.3	78	35.4	4	4	6	14	1
78	52	M	168	49.95	17.7	1.36	44.8	1.41	42.9	CKD only	neurological	0	0	0	0	0	0	0	0	0	0	0	297	0.3	158	37.6	4	5	6	15	0
79	24	M	169	51.5	18.03	1.64	45.4	1.88	39.1	CKD only	systemic	0	0	0	0	1	0	0	1	0	0	0	100	1.1	144	38	4	5	6	15	0
80	73	F	152.6	42	18.04	0.87	48.7	0.94	44.8	CKD only	abdominal	0	0	0	0	0	0	0	1	0	0	0	291	0.5	120	36.6	4	5	6	15	0
81	82	F	147.5	30.3	13.93	0.82	50.3	0.93	43.8	CKD only	other	0	0	0	0	0	0	0	1	0	0	0	331	0.9	142	35.7	4	5	6	15	0
82	80	F	na	na	na	1	40.8	1.02	39.9	CKD only	respiratory	0	0	0	0	0	0	0	0	0	0	0	302	0.6	168	36.1	4	5	6	15	0
83	75	M	166	80	29.03	1.1	50.8	1.34	40.8	CKD only	neurological	0	0	0	0	0	0	1	1	1	0	0	252	0.6	130	36.3	4	4	6	14	1
84	46	M	na	na	na	na	na	1.11	57.7	URD	abdominal	0	0	0	0	0	0	0	0	0	0	0	143	0.5	96	36.2	4	5	6	15	0
85	68	F	148.7	64.5	29.17	0.77	57.1	0.84	51.7	CKD only	neurological	0	0	0	0	0	0	0	0	0	0	0	240	0.7	125	36.5	4	5	6	15	0
86	83	M	na	na	na	na	na	1.73	30	URD	neurological	0	0	0	0	0	0	0	0	0	0	0	126	0.7	134	36.1	4	5	6	15	0
87	76	F	154	44	18.55	3.67	10	4.15	8.7	AKI on CKD	renal	0	0	0	0	0	0	0	1	0	0	0	212	0.5	142	36	4	5	6	15	0
88	72	M	168	68	24.09	0.97	58.8	1.23	45.3	CKD only	neurological	0	0	0	0	0	0	1	1	1	0	0	117	1.5	163	38.6	4	5	6	15	0
89	82	F	155	37.6	15.65	0.97	41.8	1.09	36.8	CKD only	respiratory	0	0	0	0	0	0	1	1	1	0	0	197	0.9	174	36.3	4	4	6	14	1
90	66	M	162.5	52.5	19.88	1.56	35.8	1.22	46.9	CKD only	abdominal	0	0	0	0	0	0	0	1	0	0	0	98	1.2	139	37.9	4	5	6	15	0
91	88	F	154	60.6	25.55	0.89	45	0.83	48.6	CKD only	systemic	0	0	0	0	1	0	0	1	0	0	0	195	1.4	136	40.3	4	4	6	14	1
92	77	F	139.2	38.8	20.02	0.86	48.6	0.99	41.7	CKD only	trauma	0	0	0	0	0	0	0	1	0	0	0	280	0.6	204	36.6	4	5	6	15	0
93	81	M	157	67.58	27.42	1.06	51.6	1.01	54.4	CKD only	other	0	0	0	1	0	0	0	1	0	0	0	229	1.2	132	37.2	4	5	6	15	0
94	55	F	na	na	na	0.78	59.6	0.8	57.9	CKD only	abdominal	0	0	0	0	0	0	0	0	0	0	0	171	0.5	127	36.3	4	4	6	14	1
95	49	F	164	85	31.6	1.3	35.2	1.04	44.9	CKD only	genitourinary	0	0	0	0	0	0	0	0	0	0	0	287	0.2	143	37.1	4	5	6	15	0
96	72	F	159.5	50	19.65	0.63	69.9	0.95	44.4	AKI only	genitourinary	0	0	0	0	0	0	0	1	0	0	0	215	0.6	138	36.7	4	5	6	15	0
97	61	M	na	na	na	1.37	42.2	1.14	51.6	CKD only	neurological	0	0	0	0	0	0	0	0	0	0	0	360	1	134	37	4	5	6	15	0
98	60	M	na	na	na	1.51	38.2	1.77	32.1	CKD only	neurological	0	0	0	0	0	0	0	0	0	0	0	167	0.3	134	36.2	4	5	6	15	0
99	78	M	177.5	67.8	21.52	1.23	44.3	1.21	45.1	CKD only	abdominal	0	0	0	0	0	0	0	1	0	0	0	154	0.9	108	36.7	4	5	6	15	0
100	66	F	152.5	68.05	29.26	0.9	48.5	0.85	51.5	CKD only	skin	0	0	0	0	0	0	0	1	0	0	0	250	0.8	143	35.2	4	5	6	15	0
101	87	M	na	na	na	na	na	1.81	28.1	URD	neurological	0	0	0	0	0	0	0	1	0	0	0	217	0.3	168	36.7	4	4	6	14	1
102	81	M	156	52.1	21.41	1.26	42.8	1.26	42.7	CKD only	abdominal	0	0	0	0	0	0	0	1	0	0	0	147	1.3	123	36.7	4	5	6	15	0
103	73	M	162	49	18.67	0.99	57.3	0.96	59.2	CKD only	respiratory	0	0	1	0	0	0	0	1	0	0	0	220	1.5	119	37.9	4	5	6	15	0
104	81	M	155	58.5	24.35	1.26	42.8	1.47	36.1	CKD only	systemic	0	0	1	0	0	0	0	1	0	0	0	182	0.7	157	36.1	4	5	6	15	0
105	78	F	155.9	66.3	27.28	0.77	54.6	1.32	30.3	AKI on CKD	systemic	0	0	0	1	0	0	0	0	0	0	0	237	0.6	108	37.4	4	5	6	15	0
106	92	M	151	50.5	22.15	1.01	52.4	1.05	50.2	CKD only	systemic	0	0	0	0	1	0	0	1	0	0	0	173	1.1	100	37.9	4	5	6	15	0
107	26	F	143.3	80.7	39.3	0.51	117.5	1.09	51.2	AKI only	genitourinary	0	0	0	0	1	0	0	1	0	0	0	427	1.7	130	37.4	4	5	6	15	0
108	83	F	143.2	47.1	22.97	1.08	37.1	1.01	39.9	CKD only	cardiovascular	0	0	0	0	0	0	0	0	0	0	0	157	0.9	122	35.5	4	5	6	15	0
109	87	F	142	40	19.84	1.01	39.5	0.93	43.1	CKD only	respiratory	0	0	0	0	0	0	0	0	0	0	0	132	1.4	137	37.1	4	5	6	15	0
110	80	M	166	65	23.59	na	na	1.54	34.4	URD	respiratory	0	0	0	0	0	0	1	1	1	0	0	138	1.7	128	37	4	5	6	15	0
111	74	M	170	67.5	23.36	na	na	1.13	49.3	URD	neurological	0	0	0	0	0	0	0	1	0	0	0	255	0.9	137	36.7	4	5	6	15	0
112	69	M	169	59.5	20.83	1.26	44.7	1.29	43.6	CKD only	abdominal	0	0	0	0	0	0	0	1	0	0	0	243	0.7	145	36.3	4	5	6	15	0
113	69	M	166.7	52.6	18.93	1.28	43.9	1.41	39.5	CKD only	skin	0	0	0	0	1	0	0	0	0	0	0	182	0.4	130	37.1	4	5	6	15	0
114	78	F	150.5	58.8	25.96	0.82	51	0.79	53.1	CKD only	respiratory	0	0	0	0	0	0	0	1	0	0	0	331	0.4	204	37.2	4	5	6	15	0
115	52	F	160	43	16.8	na	na	0.81	58.1	URD	neurological	0	0	0	0	0	0	1	1	1	0	0	187	0.9	123	37	4	5	6	15	0
116	77	F	154	54.35	22.92	0.82	51.2	1.02	40.3	CKD only	systemic	0	0	0	0	1	0	0	1	0	0	0	467	0.3	171	38.8	4	5	6	15	0
117	89	M	na	na	na	na	na	0.92	58.6	URD	trauma	0	0	0	0	0	0	0	0	0	0	0	218	0.7	147	36.1	4	5	6	15	0
118	79	M	na	na	na	na	na	1.5	35.5	URD	neurological	0	0	0	0	0	0	0	0	0	0	0	188	0.7	146	36.2	4	5	6	15	0
119	81	F	na	na	na	na	na	0.81	51.1	URD	neurological	0	0	0	0	0	0	0	0	0	0	0	233	0.7	142	35.9	4	5	6	15	0
120	72	M	170	67.4	23.32	3.61	14	3.27	15.5	CKD only	systemic	0	0	0	0	1	0	0	1	0	0	0	238	0.6	188	38.6	3	1	6	10	1
121	73	M	na	na	na	na	na	0.95	59.9	URD	trauma	0	0	0	0	0	0	0	0	0	0	0	187	0.3	87	37	4	4	6	14	1
122	51	F	159	41	16.22	1.09	42.2	0.88	53.3	CKD only	neurological	0	0	0	0	0	0	0	0	0	0	0	207	0.6	115	36.7	4	5	6	15	0
123	83	F	na	na	na	1.28	30.8	1.45	26.9	CKD only	abdominal	0	0	0	0	0	0	0	0	0	0	0	283	0.5	125	36.7	4	5	6	15	0
124	92	M	159.1	58.02	22.92	1.12	46.8	1.05	50.2	CKD only	systemic	0	0	0	0	1	0	1	1	0	1	0	265	0.9	148	37.7	3	4	6	13	1
125	75	F	143	46.6	22.79	0.92	45.5	0.88	47.8	CKD only	systemic	0	0	1	0	0	0	0	1	0	0	0	214	0.4	145	38.1	4	5	6	15	0
126	74	F	147.8	45.7	20.92	0.8	53.2	0.86	49.1	CKD only	abdominal	0	0	0	0	0	0	0	1	0	0	0	206	0.3	156	35.2	4	5	6	15	0
127	87	F	140	38	19.39	na	na	0.84	48.2	URD	neurological	0	0	0	0	0	0	0	1	0	0	0	227	0.3	143	36.3	1	1	1	3	1
128	90	M	152.2	64.4	27.8	2.64	18.4	4.09	11.4	AKI on CKD	cardiovascular	0	0	0	0	0	0	1	1	1	0	0	19	1.1	123	36.1	4	5	6	15	0
129	82	M	158.1	39.4	15.76	1.09	49.8	1.05	51.9	CKD only	abdominal	0	0	0	0	1	0	0	1	0	0	0	172	0.3	140	36.7	4	5	6	15	0
130	62	M	172	62	20.96	na	na	1.05	56.2	URD	abdominal	0	0	0	0	0	0	0	1	0	0	0	334	2.1	129	36.9	4	5	6	15	0
131	68	F	152	45.7	19.78	0.99	43.3	0.91	47.3	CKD only	systemic	0	1	0	1	0	0	0	1	0	0	0	378	0.8	174	39.3	4	1	5	10	1
132	67	M	166	68.15	24.73	na	na	1.21	47.1	URD	cardiovascular	0	0	0	0	0	0	0	1	0	0	0	227	0.7	145	36.8	4	5	6	15	0
133	29	F	151.4	43.5	18.98	na	na	0.94	58.3	URD	abdominal	0	0	0	0	1	0	0	0	0	0	0	229	0.6	129	38.2	4	5	6	15	0
134	67	F	149.9	47.65	21.21	0.74	59.9	0.9	48.1	CKD only	abdominal	0	0	0	0	0	0	0	1	0	0	0	238	1	124	36	4	5	6	15	0
135	67	M	170	49	16.96	1.49	37.5	3.56	14.5	AKI on CKD	renal	0	0	0	1	0	0	0	1	0	0	0	240	1	118	36.9	4	5	6	15	0
136	75	M	168.5	58.96	20.77	1.17	47.3	1.02	55	CKD only	abdominal	0	0	0	0	1	0	0	1	0	0	0	232	3.8	91	37.6	4	5	6	15	0
137	90	F	na	na	na	0.73	55.6	0.8	50.3	CKD only	neurological	0	0	0	0	0	0	0	0	0	0	0	145	0.6	159	36.3	4	5	6	15	0
138	78	F	na	na	na	0.92	45	0.87	47.8	CKD only	systemic	0	0	0	0	0	0	0	0	0	0	0	215	0.7	163	36.6	4	5	6	15	0
139	81	M	na	na	na	na	na	1.1	49.5	URD	neurological	0	0	0	0	0	0	0	1	0	0	0	136	0.7	97	35.7	3	5	6	14	1
140	79	M	na	na	na	na	na	0.99	56	URD	neurological	0	0	0	0	0	0	0	1	0	0	0	190	0.7	117	36.2	4	5	6	15	0
141	87	M	159.8	41.8	16.37	0.91	59.7	1.11	48	CKD only	systemic	0	0	0	0	1	0	1	1	0	1	0	230	2.2	108	37.7	4	5	6	15	0
142	81	M	156	56	23.01	0.98	56.2	1.02	53.8	CKD only	neurological	0	0	0	0	0	0	0	1	0	0	0	349	0.2	122	36.2	4	4	6	14	1
143	63	F	143	52.2	25.53	0.87	50.8	0.98	44.6	CKD only	abdominal	0	0	0	0	1	0	0	1	0	0	0	309	0.5	140	36.7	4	5	6	15	0
144	84	M	163	79.65	29.98	1.04	52.1	1.19	45	CKD only	abdominal	0	0	0	0	1	0	0	1	0	0	0	150	2.1	124	37.8	4	5	6	15	0
145	88	M	160.5	53	20.57	1	53.8	0.98	54.9	CKD only	cardiovascular	0	0	0	0	0	0	0	0	0	0	0	211	0.6	144	36.8	4	5	6	15	0
146	85	F	na	na	na	na	na	0.8	51.1	URD	trauma	0	0	0	0	0	0	0	1	0	0	0	180	1.2	195	37	4	5	6	15	0
147	72	F	151	41	17.98	1.17	35.4	1.41	28.8	CKD only	systemic	0	0	1	0	0	0	1	1	0	1	0	720	0.3	124	38.6	4	4	6	14	1
148	90	F	137.5	39.75	21.02	1.06	37	1	39.4	CKD only	systemic	0	0	0	0	1	0	0	1	0	0	0	139	1.6	137	36	4	5	6	15	0
149	81	F	153.5	57.65	24.47	0.88	46.9	0.72	58.2	CKD only	trauma	0	0	0	0	0	0	0	0	0	0	0	208	0.4	115	35.6	4	5	6	15	0
150	83	F	na	na	na	0.85	48.3	0.98	41.2	CKD only	trauma	0	0	0	0	0	0	0	0	0	0	0	263	0.6	131	36	3	5	6	14	1
151	88	F	144	38.5	18.57	1	39.6	1.49	25.6	AKI on CKD	abdominal	0	0	0	0	0	0	1	1	1	1	0	86	0.6	40	36.3	4	5	6	15	0
152	90	M	165	69.5	25.53	0.99	54.3	1.1	48	CKD only	respiratory	0	1	0	0	1	0	0	1	0	0	0	126	1	148	38.7	3	4	6	13	1
153	72	F	153	51	21.79	1.1	37.9	1.23	33.5	CKD only	systemic	0	0	0	0	0	0	0	0	0	0	0	202	0.7	146	37	4	5	6	15	0
154	80	F	150.3	51.8	22.93	0.78	53.5	0.85	48.7	CKD only	neurological	0	0	0	0	0	0	0	0	0	0	0	304	0.5	145	37.3	4	5	6	15	0
155	69	M	168	86.6	30.68	na	na	1.01	56.9	URD	neurological	0	0	0	0	0	0	1	1	1	0	0	146	1.1	180	37.3	4	5	6	15	0
156	76	F	147.5	50.3	23.12	0.89	47	0.79	53.5	CKD only	abdominal	0	0	0	0	0	0	0	1	0	0	0	123	0.7	144	36.6	4	4	6	14	1
157	39	F	157	38	15.42	0.89	56.9	0.95	53	CKD only	cardiovascular	0	0	0	0	0	0	0	1	0	0	0	280	0.7	64	36.5	4	5	6	15	0
158	31	F	na	na	na	0.55	102.9	1.74	29.2	AKI only	systemic	0	0	0	0	0	0	0	1	0	0	0	167	0.9	108	36	4	5	6	15	0
159	48	M	na	na	na	0.71	93.4	1.14	55.3	AKI only	systemic	0	0	0	0	0	0	1	1	1	1	0	77	14.9	132	36.8	4	4	6	14	1
160	63	M	171.2	67	22.86	0.91	65.5	1.09	53.7	Sub KI	systemic	0	0	0	0	1	0	0	1	0	0	0	409	0.8	134	38.4	4	5	6	15	0
161	83	M	163	77.5	29.17	1.18	45.5	1.18	45.5	CKD only	abdominal	0	0	0	0	0	0	0	1	0	0	0	229	1.1	190	36.4	4	5	6	15	0
162	85	F	137.6	40	21.13	0.91	44.4	0.86	47.2	CKD only	abdominal	0	0	0	0	0	0	0	0	0	0	0	568	0.6	130	36.9	4	5	6	15	0
163	81	F	na	na	na	na	na	0.84	49.1	URD	neurological	0	0	0	0	0	0	0	1	0	0	0	200	0.4	121	36.7	2	2	5	9	1
164	52	M	157	70	28.4	na	na	1.77	33.4	URD	abdominal	0	0	0	0	0	0	1	1	1	0	0	213	0.4	59	35.4	4	5	6	15	0
165	79	F	na	na	na	0.72	58.6	0.75	56	CKD only	cardiovascular	0	0	0	0	0	0	0	0	0	0	0	169	0.6	117	35.6	4	5	6	15	0
166	79	M	162.9	57.3	21.59	5.82	8.1	6.63	7	AKI on CKD	respiratory	0	0	0	0	0	0	1	1	1	0	1	149	0.3	192	35.6	4	5	6	15	0
167	86	F	143	36.7	17.95	0.9	44.8	1.09	36.3	CKD only	trauma	0	0	0	0	0	0	0	1	0	0	0	229	0.9	103	36.6	4	5	6	15	0
168	66	M	172.2	73.6	24.82	0.94	62.6	1.03	56.4	Sub KI	systemic	0	0	0	0	0	0	0	1	0	0	0	108	0.6	152	37.9	4	5	6	15	0
169	86	M	na	na	na	na	na	0.99	54.6	URD	trauma	0	0	0	0	0	0	0	0	0	0	0	236	0.7	124	36.3	4	4	6	14	1
170	90	F	na	na	na	na	na	1.87	19.9	URD	neurological	0	1	0	1	0	0	1	0	0	1	0	56	0.5	72	35	1	1	1	3	1
171	83	M	160	60	23.44	1.33	40	1.37	38.7	CKD only	respiratory	0	0	1	0	0	0	0	1	0	0	0	315	0.9	128	36.6	4	5	6	15	0
172	84	F	146	55.5	26.04	na	na	5.66	6	URD	respiratory	0	0	0	0	0	0	1	1	1	0	1	147	0.2	196	37.2	4	5	6	15	0
173	72	M	167	47.7	17.1	0.75	77.9	1.01	56.2	Sub KI	abdominal	0	0	0	0	0	0	0	0	0	0	0	289	0.8	101	37.4	4	5	6	15	0
174	60	M	na	na	na	na	na	1.29	45.3	URD	neurological	0	0	0	0	0	0	0	1	0	0	0	179	0.5	103	36.7	4	5	6	15	0
175	74	M	162.9	57	21.48	0.86	66.5	1.17	47.5	AKI only	abdominal	0	0	0	0	0	0	0	1	0	0	0	347	0.4	110	35.7	4	5	6	15	0
176	36	M	na	na	na	na	na	1.15	59.5	URD	trauma	0	0	0	0	0	0	0	0	0	0	0	252	0.5	127	37.5	4	5	6	15	0
177	64	F	150	50	22.22	na	na	0.8	55.5	URD	systemic	0	0	0	0	0	0	0	1	0	0	0	204	0.6	81	36.1	3	5	6	14	1
178	78	F	151	49.2	21.58	0.51	85.7	1.38	28.9	AKI only	systemic	0	1	0	1	1	0	1	1	0	1	0	50	4.4	95	38.1	4	4	6	14	1
179	82	M	149	54	24.32	na	na	1.76	29.5	URD	respiratory	0	0	0	0	0	0	1	1	1	0	0	394	0.4	200	36	3	5	6	14	1
180	80	F	154.5	48.8	20.44	1.34	29.6	1.14	35.3	CKD only	head and neck	0	0	0	0	1	0	0	0	0	0	0	133	0.9	123	37.8	4	5	6	15	0
181	74	M	163.5	51.05	19.1	0.84	68.2	1.17	47.5	AKI only	abdominal	0	0	0	0	0	0	0	1	0	0	0	147	0.4	115	36.2	4	5	6	15	0
182	69	F	148	83.2	37.98	1.08	39.1	2.09	19	AKI on CKD	neurological	0	0	0	0	0	0	0	1	0	0	0	207	0.2	137	37	4	5	6	15	0
183	68	M	172	48.9	16.53	na	na	1.62	34.1	URD	respiratory	0	1	0	0	1	0	1	1	1	0	0	259	1.2	70	36.2	4	5	6	15	0
184	74	M	162.4	63.7	24.15	1.15	48.4	1.05	53.5	CKD only	systemic	0	0	0	0	0	0	0	1	0	0	0	141	1	143	38.9	4	5	6	15	0
185	77	M	163	65.4	24.62	na	na	2.09	24.9	URD	abdominal	0	0	0	0	0	0	0	1	0	0	0	186	0.5	153	36.4	4	5	6	15	0
186	65	F	142	46	22.81	0.73	61	0.81	54.5	Sub KI	abdominal	0	0	0	0	0	0	0	1	0	0	0	366	0.7	150	36.6	4	5	6	15	0
187	86	M	165	55	20.2	1.02	53	1.4	37.4	AKI on CKD	neurological	0	0	0	0	0	0	0	0	0	0	0	199	0.4	122	36.7	4	4	6	14	1
188	68	M	na	na	na	na	na	1.02	56.6	URD	abdominal	0	0	0	0	1	0	0	0	0	0	0	247	0.9	119	36	4	5	6	15	0
189	57	M	na	na	na	na	na	1.07	56.4	URD	neurological	0	0	0	0	0	0	0	0	0	0	0	239	1.1	130	35.6	4	5	6	15	0
190	72	F	154	54	22.77	na	na	0.76	56.7	URD	cardiovascular	0	0	0	0	0	0	1	1	1	0	0	243	1	75	36.4	4	5	6	15	0
191	75	M	na	na	na	na	na	1.04	54.7	URD	neurological	0	0	1	0	0	0	1	1	1	0	0	166	1.2	229	37	1	1	1	3	1
192	74	M	158.7	50	19.85	0.92	61.8	0.97	58.3	Sub KI	respiratory	0	0	0	0	1	0	1	1	1	0	0	150	0.8	138	38.1	4	5	6	15	0
193	90	F	156	60	24.65	0.95	41.7	0.98	40.3	CKD only	respiratory	0	0	1	0	0	0	0	1	0	0	0	176	1.4	120	36.1	4	5	6	15	0
194	81	M	152.7	48	20.59	0.84	66.5	1.03	53.2	Sub KI	systemic	0	0	0	0	1	0	0	1	0	0	0	165	0.7	180	41.5	4	5	6	15	0
195	63	M	164.5	65.2	24.09	1.12	52.2	1.02	57.8	CKD only	neurological	0	0	0	0	0	0	0	0	0	0	0	200	0.4	124	36.2	4	5	6	15	0
196	70	F	na	na	na	0.71	61.6	0.84	51.2	Sub KI	systemic	0	0	0	0	0	0	0	0	0	0	0	232	0.3	157	36.1	4	5	6	15	0
197	86	M	165	60.2	22.11	3.93	12.1	3.99	11.9	CKD only	respiratory	0	0	0	0	0	0	0	1	0	0	0	241	0.4	140	36.5	4	5	6	15	0
198	57	M	165	78.6	28.87	na	na	1.29	46	URD	respiratory	0	0	0	0	0	0	1	1	1	0	0	322	0.7	117	36.9	4	5	6	15	0
199	49	F	141	37.6	18.91	0.78	61.6	0.93	50.8	Sub KI	cardiovascular	0	0	0	0	0	0	0	0	0	0	0	163	1	96	35.7	4	4	6	14	1
200	78	M	167	74	26.53	0.87	64.7	0.95	58.8	Sub KI	cardiovascular	0	0	0	0	0	0	0	1	0	0	0	176	0.9	210	36.1	4	5	6	15	0
201	58	F	145.7	49.9	23.51	1.18	37.3	1.1	40.3	CKD only	respiratory	0	0	1	0	0	0	0	0	0	0	0	155	0.7	124	36	4	5	6	15	0
202	84	M	156	61	25.07	1	54.4	1.2	44.5	CKD only	systemic	0	1	0	0	1	0	0	1	0	0	0	106	1.5	90	39.3	3	5	6	14	1
203	63	M	na	na	na	na	na	1.55	36.6	URD	neurological	0	0	0	0	0	0	0	1	0	0	0	192	1	173	36.5	4	5	6	15	0
204	78	F	146	50.5	23.69	0.72	58.8	0.72	58.8	CKD only	abdominal	0	0	0	0	0	0	0	1	0	0	0	288	0.5	156	36.9	4	5	6	15	0
205	86	M	161	na	na	0.83	66.2	2.76	17.8	AKI only	systemic	0	1	0	0	0	0	1	1	1	1	0	61	3.4	103	36.3	4	5	6	15	0
206	73	F	152.4	42.9	18.47	0.98	42.8	0.89	47.5	CKD only	abdominal	0	0	0	0	0	0	0	0	0	0	0	360	0.5	109	37	4	5	6	15	0
207	78	M	165	61.9	22.74	2	26	1.89	27.7	CKD only	respiratory	0	0	0	0	0	0	0	0	0	0	0	143	0.6	135	35.8	4	5	6	15	0
208	57	M	165.7	77	28.04	1.19	50.3	1.11	54.2	CKD only	cardiovascular	0	0	0	0	0	0	0	1	0	0	0	206	0.5	165	36.7	4	5	6	15	0
209	59	M	167.5	76.2	27.16	na	na	1.33	44	URD	abdominal	0	0	0	0	0	0	0	1	0	0	0	214	0.6	150	36.8	4	5	6	15	0
210	53	F	156.1	42.1	17.28	0.84	55.5	0.87	53.4	CKD only	abdominal	0	0	0	0	0	0	0	1	0	0	0	74	0.8	123	38.4	4	5	6	15	0
211	48	F	165	53.75	19.74	0.89	53.6	0.99	47.7	CKD only	systemic	0	0	0	1	0	0	0	1	0	0	0	147	0.4	100	38.5	4	5	6	15	0
212	45	M	na	na	na	na	na	1.68	36.9	URD	neurological	0	0	1	0	0	0	0	1	0	0	0	162	0.9	156	39.5	4	4	6	14	1
213	80	F	149.6	36.5	16.31	1.21	33.1	1.61	24.2	AKI on CKD	cardiovascular	0	0	0	0	0	0	0	0	0	0	0	104	1.4	150	36.7	4	5	6	15	0
214	89	M	160	35	13.67	na	na	2.03	24.7	URD	abdominal	0	0	0	0	1	0	1	1	1	0	0	129	2	89	36.9	4	4	6	14	1
215	54	F	155	48.5	20.19	na	na	0.96	47.7	URD	trauma	0	0	0	0	0	0	0	1	0	0	0	172	0.3	114	34.8	4	4	6	14	1
216	94	F	145	37.6	17.88	na	na	0.7	57.5	URD	systemic	0	1	0	1	1	0	1	1	1	0	0	213	0.3	80	36.7	3	4	6	13	1
217	43	F	163.2	57.7	21.66	na	na	0.84	58.9	URD	trauma	0	0	0	0	0	0	0	0	0	0	0	281	0.5	106	37.4	4	5	6	15	0
218	79	M	160	65.5	25.59	1.01	54.8	1.28	42.3	CKD only	cardiovascular	0	0	0	0	0	0	1	1	1	0	0	203	0.8	190	37.8	4	4	6	14	1
219	27	M	167	34.5	12.37	na	na	1.58	45.6	URD	systemic	0	0	1	0	0	0	0	1	0	0	0	44	0.3	68	37.3	1	1	2	4	1
220	87	M	162.2	45.6	17.33	na	na	1.01	53.3	URD	cardiovascular	0	0	0	0	0	0	1	1	1	0	0	175	0.7	141	36.9	4	5	6	15	0
221	82	M	167	55.5	19.9	1.3	41.1	1.16	46.6	CKD only	genitourinary	0	0	0	0	0	0	0	1	0	0	0	173	1.6	131	36.9	4	4	6	14	1
222	63	M	170	70	24.22	na	na	1.11	52.7	URD	abdominal	0	0	0	0	0	0	0	1	0	0	0	106	1.2	169	37.6	4	5	6	15	0
223	83	M	171	49.5	16.93	1.47	35.8	1.35	39.3	CKD only	systemic	0	0	0	0	0	0	0	0	0	0	0	184	1.5	112	39.6	4	4	6	14	1
224	83	M	154	47	19.82	1.89	27.3	1.51	34.8	CKD only	respiratory	0	0	0	0	0	0	0	0	0	0	0	239	0.5	117	37	4	5	6	15	0
225	56	M	162	85	32.39	1.33	44.7	1.41	41.9	CKD only	abdominal	0	0	0	0	0	0	0	0	0	0	0	70	1.8	124	36.8	4	5	6	15	0
226	57	M	168	82	29.05	na	na	1.46	40.2	URD	neurological	0	0	0	0	0	0	0	1	0	0	0	322	0.4	111	35.6	4	5	6	15	0
227	69	M	176	72.8	23.5	na	na	1.11	51.3	URD	abdominal	0	0	0	0	0	0	0	1	0	0	0	209	0.5	90	36.7	4	5	6	15	0
228	78	F	na	na	na	na	na	0.83	50.3	URD	systemic	0	0	0	0	0	0	0	0	0	0	0	230	0.7	142	36	4	5	6	15	0
229	85	M	158	45	18.03	na	na	1.3	40.7	URD	systemic	0	0	1	0	0	0	0	1	0	0	0	236	0.8	161	38.9	4	5	6	15	0
230	79	M	177	78	24.9	na	na	1.14	47.9	URD	cardiovascular	0	0	0	0	0	0	1	1	1	0	0	168	1	99	37	4	5	6	15	0
231	95	F	142	37.5	18.6	2.25	16	1.57	23.7	CKD only	neurological	0	0	0	0	0	0	0	0	0	0	0	359	0.4	177	36.7	4	4	6	14	1
232	75	M	168.2	65.1	23.01	1.35	40.5	1.34	40.8	CKD only	abdominal	0	0	0	0	0	0	0	1	0	0	0	226	0.4	131	36.4	4	5	6	15	0
233	64	M	167	61.4	22.02	1.1	53	1.41	40.4	AKI on CKD	neurological	0	0	0	0	0	0	1	1	1	0	0	246	0.5	132	37.1	4	4	6	14	1
234	72	M	162	65	24.77	na	na	1.03	55	URD	cardiovascular	0	0	0	0	0	0	0	1	0	0	0	250	0.4	188	35.7	4	5	6	15	0
235	49	F	na	na	na	na	na	0.9	52.6	URD	genitourinary	0	0	0	1	0	0	0	0	0	0	0	278	0.4	156	36	4	5	6	15	0
236	78	F	158	58.4	23.39	na	na	0.78	53.9	URD	cardiovascular	0	0	0	0	0	0	0	1	0	0	0	197	0.5	153	35.9	4	5	6	15	0
237	64	F	150	50	22.22	0.91	48.2	0.99	43.9	CKD only	skin	0	0	0	0	0	0	0	0	0	0	0	125	0.5	144	36.9	4	5	6	15	0
238	34	F	na	na	na	na	na	0.89	59.2	URD	genitourinary	0	0	0	0	0	0	0	0	0	0	0	230	0.7	131	37	4	5	6	15	0
239	74	F	157.2	48.25	19.53	1.13	36.5	1.07	38.7	CKD only	respiratory	0	0	1	0	0	0	0	0	0	0	0	181	0.6	105	36.4	4	5	6	15	0
240	72	F	160	64	25	na	na	0.87	48.9	URD	cardiovascular	0	0	0	0	0	0	1	1	1	0	0	180	0.4	142	34.7	4	4	6	14	1
241	31	F	158	59.4	23.79	0.75	73.2	1.24	42.2	AKI only	systemic	0	0	0	0	0	0	0	1	0	0	0	293	4.2	105	36.8	4	5	6	15	0
242	66	M	164.5	52.7	19.48	1.14	50.5	0.99	58.9	CKD only	abdominal	0	0	0	0	0	0	0	1	0	0	0	293	1.3	123	36.4	4	5	6	15	0
243	87	M	171	58.5	20.01	3.24	14.9	3.05	15.9	CKD only	cardiovascular	0	0	0	0	0	0	0	1	0	0	0	98	0.9	163	36.9	4	5	6	15	0
244	69	M	163	67	25.22	1.09	52.4	1.15	49.4	CKD only	abdominal	0	0	0	0	0	0	0	0	0	0	0	376	0.7	122	36.8	4	5	6	15	0
245	87	M	na	na	na	na	na	0.95	56.9	URD	neurological	0	0	0	0	0	0	0	0	0	0	0	178	0.4	137	35	4	5	6	15	0
246	85	F	144.2	44.2	21.26	0.82	49.8	0.78	52.6	CKD only	respiratory	0	0	1	0	0	0	0	1	0	0	0	258	1	110	36.7	4	5	6	15	0
247	83	F	na	na	na	na	na	0.91	44.7	URD	trauma	0	0	0	0	0	0	0	0	0	0	0	319	0.3	180	36.2	4	5	6	15	0
248	48	M	173	75	25.06	na	na	1.13	55.9	URD	trauma	0	0	0	0	0	0	0	1	0	0	0	221	0.5	190	35.7	4	5	6	15	0
249	81	F	155.5	40.9	16.91	0.63	67.3	0.94	43.4	AKI only	neurological	0	0	0	0	0	0	0	1	0	0	0	232	0.4	151	36	4	5	6	15	0
250	94	M	149	38	17.12	1.45	35.1	1.51	33.5	CKD only	cardiovascular	0	0	0	0	0	0	1	1	1	0	0	146	0.9	149	36.2	4	5	6	15	0
251	91	M	169	55	19.26	1.32	39.2	1.53	33.4	CKD only	cardiovascular	0	0	0	0	0	0	1	1	1	0	0	193	0.6	150	35.5	4	4	6	14	1
252	89	M	151.3	51.4	22.45	1.67	30.6	1.48	34.8	CKD only	abdominal	0	0	0	0	0	0	0	1	0	0	0	167	0.3	100	36.5	4	5	6	15	0
253	72	M	na	na	na	na	na	1.06	53.3	URD	neurological	0	0	0	0	0	0	0	0	0	0	0	169	0.9	121	36	4	5	6	15	0
254	83	M	157.5	56.7	22.86	na	na	1.05	51.7	URD	head and neck	0	0	0	0	1	0	0	1	0	0	0	570	0.5	145	37.1	4	5	6	15	0
255	78	F	153	57.7	24.65	na	na	1.65	23.7	URD	neurological	0	1	0	1	0	0	1	1	1	0	0	71	0.9	123	38.8	4	4	6	14	1
256	86	F	151.3	60	26.21	3.21	11.1	2.91	12.4	CKD only	trauma	0	0	0	0	0	0	0	0	0	0	0	47	0.8	124	36.4	4	4	6	14	1
257	83	M	156	47.6	19.56	0.9	61.4	1.02	53.4	Sub KI	cardiovascular	0	0	0	0	0	0	0	0	0	0	0	98	1.3	146	36.2	4	5	6	15	0
258	85	F	145	38	18.07	na	na	0.8	51.1	URD	trauma	0	0	0	0	0	0	0	1	0	0	0	81	0.4	157	36	4	5	6	15	0
259	84	M	158	56	22.43	na	na	1.15	46.7	URD	neurological	0	0	0	0	0	0	0	1	0	0	0	167	0.8	131	34.7	4	5	6	15	0
260	88	F	149	61.15	27.54	0.86	46.8	0.95	41.9	CKD only	systemic	0	0	0	0	1	0	0	1	0	0	0	142	0.5	118	36.7	4	5	6	15	0
261	91	F	139.2	54.2	27.97	1.88	19.7	1.9	19.5	CKD only	systemic	0	0	0	1	0	0	0	0	0	0	0	320	0.9	120	36.7	4	5	6	15	0
262	76	F	152	62.8	27.18	2.34	16.3	2.22	17.3	CKD only	trauma	0	0	0	0	0	0	1	1	1	0	0	254	0.4	163	36.7	4	5	6	15	0
263	68	M	161.5	50.4	19.32	0.83	71.1	1.15	49.6	AKI only	systemic	0	0	0	0	1	0	0	1	0	0	0	190	1.9	95	37.8	4	5	6	15	0
264	54	F	na	na	na	0.77	60.7	1	45.6	Sub KI	neurological	0	0	0	0	0	0	0	1	0	0	0	208	0.5	111	37.4	4	1	1	6	1
265	58	F	na	na	na	na	na	1.44	30	URD	neurological	0	0	0	0	0	0	0	1	0	0	0	166	0.7	173	35.9	4	5	6	15	0
266	77	M	168.5	63.5	22.37	1.03	54	0.96	58.3	CKD only	neurological	0	0	0	0	0	0	0	0	0	0	0	249	0.5	118	35.6	4	5	6	15	0
267	84	M	162	58.25	22.2	1.13	47.6	1.54	33.9	AKI on CKD	systemic	0	0	0	0	1	0	0	0	0	0	0	149	0.4	98	37.7	4	5	6	15	0
268	66	M	na	na	na	na	na	2.25	24	URD	trauma	0	0	0	0	0	0	0	1	0	0	0	240	1.4	141	36.2	4	5	6	15	0
269	74	F	154	55.95	23.59	1.07	38.7	0.84	50.4	CKD only	neurological	0	0	0	0	0	0	0	0	0	0	0	294	0.5	146	35.9	3	4	6	13	1
270	76	F	na	na	na	na	na	1.05	39.2	URD	eyes	0	0	0	0	0	0	0	1	0	0	0	255	0.4	151	36.3	4	5	6	15	0
271	87	M	na	na	na	0.93	58.5	0.96	56.3	CKD only	neurological	0	0	0	0	0	0	0	0	0	0	0	161	0.8	130	36.8	4	5	6	15	0
272	78	F	na	na	na	na	na	0.8	52.4	URD	cardiovascular	0	0	0	0	0	0	0	0	0	0	0	246	0.7	170	36.4	4	4	6	14	1
273	73	F	143.3	58.4	28.44	1.06	39.3	1.2	34.3	CKD only	cardiovascular	0	0	0	0	0	0	1	1	1	0	0	98	1	106	36	4	5	6	15	0
274	93	F	141.8	42	20.89	1.42	26.7	1.44	26.2	CKD only	cardiovascular	0	0	0	0	0	0	0	0	0	0	0	297	0.6	159	36.3	4	5	6	15	0
275	82	M	161.5	60	23	na	na	1.12	48.4	URD	abdominal	0	0	0	0	0	0	0	1	0	0	0	117	1.3	118	36.4	4	4	6	14	1
276	81	M	167	72	25.82	1.34	39.9	1.28	41.9	CKD only	neurological	0	0	0	0	0	0	0	1	0	0	0	150	0.8	137	36.3	4	5	6	15	0
277	89	F	148	43.8	20	0.9	44.4	0.82	49.1	CKD only	systemic	0	1	0	0	1	0	0	1	0	0	0	149	0.9	140	37.1	4	4	6	14	1
278	81	M	165	61	22.41	1.16	46.7	1.47	36	AKI on CKD	cardiovascular	0	0	0	0	0	0	0	1	0	0	0	1461	0.7	116	36.1	4	5	6	15	0
279	67	M	na	na	na	na	na	1.04	55.6	URD	neurological	0	0	0	0	0	0	0	0	0	0	0	280	0.6	138	37.3	4	4	6	14	1
280	83	F	na	na	na	na	na	0.92	44.2	URD	abdominal	0	0	0	0	0	0	0	0	0	0	0	186	0.6	171	35.9	4	5	6	15	0
281	92	M	150	50	22.22	na	na	1.2	43.4	URD	neurological	0	0	0	0	0	0	0	1	0	0	0	116	0.9	74	36.3	4	5	6	15	0
282	79	F	na	na	na	na	na	0.73	57.7	URD	trauma	0	0	0	0	0	0	0	0	0	0	0	220	0.6	161	37.7	4	4	6	14	1
283	89	M	160	43.8	17.11	0.96	55.9	0.98	54.7	CKD only	trauma	0	0	0	0	0	0	0	0	0	0	0	141	0.8	106	37.1	4	5	6	15	0
284	72	M	169.7	59.9	20.8	1.19	47	1.14	49.2	CKD only	abdominal	0	0	0	0	0	0	1	1	1	0	0	170	0.4	144	36.8	4	5	6	15	0
285	73	M	166.3	70.4	25.46	2.5	20.8	3.6	13.9	AKI on CKD	respiratory	0	0	1	0	0	0	1	1	1	0	1	300	0.3	146	38.4	4	5	6	15	0
286	81	F	na	na	na	na	na	0.92	44.5	URD	neurological	0	0	0	0	0	0	0	1	0	0	0	242	0.3	110	36.8	3	4	6	13	1
287	55	M	na	na	na	na	na	1.07	57	URD	trauma	0	0	0	0	0	0	0	0	0	0	0	445	0.5	97	36.9	4	4	6	14	1
288	88	M	161.8	46.5	17.76	1.14	46.5	1.27	41.3	CKD only	trauma	0	0	0	0	0	0	0	0	0	0	0	260	0.8	143	36.7	4	4	6	14	1
289	86	M	163.8	45.8	17.07	1.09	49.2	1.01	53.4	CKD only	systemic	0	0	1	0	0	0	0	1	0	0	0	234	1.3	102	39.4	4	4	6	14	1
290	70	F	148.3	66.25	30.12	0.85	50.6	0.81	53.3	CKD only	abdominal	0	0	0	0	0	0	0	0	0	0	0	81	0.5	142	37.2	4	5	6	15	0
291	83	F	145.8	48.1	22.63	0.69	60.5	0.75	55.3	Sub KI	neurological	0	0	0	0	0	0	0	1	0	0	0	287	0.6	147	36.2	4	5	6	15	0
292	84	F	149.6	54.1	24.17	1.87	20.3	2.36	15.7	AKI on CKD	systemic	0	0	1	0	0	0	0	1	0	0	0	127	1	129	36.8	4	4	6	14	1
293	79	M	160	50	19.53	na	na	2.28	22.5	URD	systemic	0	1	0	1	0	0	0	1	0	0	0	455	1.5	96	36.3	4	4	6	14	1
294	68	M	167	59.7	21.41	0.95	61.4	1.41	39.7	AKI only	systemic	0	0	0	0	1	0	0	0	0	0	0	203	1.1	135	38.7	4	4	6	14	1
295	67	F	162.5	65.2	24.69	0.92	47	0.88	49.3	CKD only	abdominal	0	0	0	0	0	0	0	0	0	0	0	106	1.6	129	36.3	4	5	6	15	0
296	84	F	146	29.6	13.89	0.61	69	0.71	58.4	Sub KI	abdominal	0	0	0	0	0	0	0	0	0	0	0	158	0.3	156	36.6	4	5	6	15	0
297	62	M	168.2	70.2	24.81	1.62	35	1.83	30.6	CKD only	abdominal	0	0	0	0	1	0	0	1	0	0	0	288	1.5	164	36.1	4	5	6	15	0
298	79	M	167	53	19	na	na	0.97	57.2	URD	cardiovascular	0	0	0	0	0	0	0	1	0	0	0	153	1.3	158	36.7	4	5	6	15	0
299	58	M	na	na	na	na	na	1.03	58.6	URD	trauma	0	0	0	0	0	0	0	0	0	0	0	165	0.4	112	35.8	4	5	6	15	0
300	63	F	152.6	42.6	18.29	na	na	0.86	51.5	URD	endocrine	0	0	0	0	0	0	0	1	0	0	0	425	0.3	130	36.6	4	5	6	15	0
301	86	M	na	na	na	na	na	1.28	41.2	URD	trauma	0	0	0	0	0	0	0	1	0	0	0	135	0.6	132	36.6	4	5	6	15	0
302	70	F	160	58	22.66	0.78	55.8	0.96	44.3	CKD only	systemic	0	0	1	0	0	0	0	1	0	0	0	188	1.2	104	37.9	4	4	6	14	1
303	71	M	163	45	16.94	2.79	18.6	2.66	19.6	CKD only	abdominal	0	0	0	0	0	0	0	0	0	0	0	167	0.4	120	36.7	4	5	6	15	0
304	72	M	152	52	22.51	1.38	40	1.38	40	CKD only	trauma	0	0	0	0	0	0	0	1	0	0	0	123	0.5	131	36.1	4	5	6	15	0
305	26	M	163.3	51.25	19.22	1.15	65.4	1.39	53.1	Sub KI	systemic	0	0	1	0	0	0	0	1	0	0	0	218	1.2	121	36.3	4	5	6	15	0
306	84	F	147	41.6	19.25	0.79	52	0.76	54.3	CKD only	abdominal	0	0	0	0	0	0	0	0	0	0	0	310	0.3	124	36.1	4	5	6	15	0
307	54	M	175	97	31.67	1.31	45.9	1.5	39.6	CKD only	cardiovascular	0	0	0	0	0	0	0	0	0	0	0	237	0.7	147	36	4	5	6	15	0
308	65	M	na	na	na	na	na	1.02	57.3	URD	trauma	0	0	0	0	0	0	0	0	0	0	0	232	0.3	159	36.4	4	5	6	15	0
309	29	F	164	55	20.45	na	na	4.75	9.9	URD	systemic	0	1	0	0	1	0	1	1	1	0	0	27	0.5	97	37.6	4	5	6	15	0
310	66	M	na	na	na	na	na	1.06	54.7	URD	genitourinary	0	0	0	0	0	0	0	0	0	0	0	187	0.5	166	36.4	4	5	6	15	0
311	66	M	177.1	82.1	26.18	0.94	62.4	1.08	53.6	Sub KI	abdominal	0	0	0	0	0	0	0	1	0	0	0	170	0.6	91	36.3	4	5	6	15	0
312	79	F	144.6	53.25	25.47	1.52	25.9	1.81	21.4	CKD only	abdominal	0	0	0	0	0	0	0	0	0	0	0	148	0.8	146	36.9	4	5	6	15	0
313	65	M	163	48.3	18.18	0.81	73.7	1.02	57.3	Sub KI	systemic	0	0	0	0	0	0	0	0	0	0	0	52	1	87	36.4	4	5	6	15	0
314	68	M	na	na	na	na	na	0.97	59.7	URD	neurological	0	0	0	0	0	1	0	1	0	0	0	299	0.4	92	36.4	4	4	6	14	1
315	92	F	na	na	na	na	na	0.92	42.9	URD	musculoskeletal	0	0	0	0	0	0	0	0	0	0	0	218	0.3	153	37.4	4	4	6	14	1
316	80	M	171	44.8	15.32	na	na	1.42	37.6	URD	systemic	0	0	0	1	0	0	0	1	0	0	0	390	0.9	126	37.6	4	5	6	15	0
317	90	F	152	47	20.34	0.76	53.2	0.77	52.4	CKD only	systemic	1	0	1	0	0	0	0	1	0	0	0	219	0.4	167	38.7	3	4	6	13	1
318	73	F	152	59	25.54	0.55	80.5	0.82	52	Sub KI	cardiovascular	0	0	0	0	0	0	1	1	1	0	0	408	0.7	73	33.9	4	5	6	15	0
319	52	M	171.4	49.8	16.95	1.16	53	1.07	57.9	CKD only	neurological	0	0	0	0	0	0	0	0	0	0	0	173	1.2	94	36.3	4	5	6	15	0
320	90	M	na	na	na	na	na	1.05	50.5	URD	other	0	0	0	0	0	0	0	0	0	0	0	205	0.8	157	36.1	4	5	6	15	0
321	89	F	140	39	19.9	0.73	55.8	0.81	49.8	CKD only	cardiovascular	0	0	0	0	0	0	1	1	1	1	0	187	0.5	112	34.3	3	4	6	13	1
322	75	F	144	43.2	20.83	0.75	56.9	0.79	53.7	CKD only	systemic	0	0	0	1	0	0	0	0	0	0	0	284	0.5	152	38	4	5	6	15	0
323	84	M	146	35.9	16.84	na	na	4.7	10	URD	genitourinary	0	1	0	1	0	0	1	1	1	1	0	72	1	132	35.1	4	5	6	15	0
324	48	M	168	78.6	27.85	na	na	3.05	18.9	URD	systemic	0	1	0	0	1	0	1	1	1	0	1	244	0.8	120	38	3	4	6	13	1
325	71	M	170	67	23.18	0.82	70.9	9.85	4.7	AKI only	respiratory	0	0	1	1	0	0	1	1	1	0	1	195	0.4	211	36.7	4	5	6	15	0
326	87	F	152	50	21.64	na	na	0.93	43.1	URD	respiratory	0	0	0	0	0	0	0	1	0	0	0	232	0.4	160	37	4	4	6	14	1
327	73	F	154	53	22.35	na	na	2.1	18.6	URD	systemic	0	1	1	0	0	0	1	1	1	0	0	161	0.8	100	39.4	1	1	5	7	1
328	84	F	145	33.4	15.89	1.07	37.3	1.5	25.8	AKI on CKD	abdominal	0	0	0	0	0	0	0	1	0	0	0	226	0.3	106	36.4	4	5	6	15	0
329	61	M	163	44.8	16.86	1.83	30.8	2.03	27.5	CKD only	systemic	0	0	0	0	0	0	0	0	0	0	0	91	0.6	169	36.7	4	5	6	15	0
330	76	M	160.8	51.2	19.8	1.02	54.8	1	56	CKD only	abdominal	0	0	0	0	0	0	0	1	0	0	0	28	0.3	104	36.3	4	5	6	15	0
331	74	M	165	72	26.45	1.02	55.4	1.18	47.1	CKD only	abdominal	0	0	0	0	0	0	0	1	0	0	0	276	1.9	122	36.8	4	5	6	15	0
332	83	F	na	na	na	na	na	0.72	57.8	URD	trauma	0	0	0	0	0	0	0	0	0	0	0	161	0.6	160	36.3	4	5	6	15	0
333	63	F	na	na	na	na	na	0.81	55	URD	cardiovascular	0	0	0	0	0	0	0	0	0	0	0	453	0.3	119	36.1	4	5	6	15	0
334	74	F	na	na	na	na	na	0.77	55.5	URD	cardiovascular	0	0	0	0	0	0	0	0	0	0	0	176	0.5	159	36.7	4	4	6	14	1
335	82	F	149	51	22.97	0.92	44.3	1.29	30.6	AKI on CKD	neurological	0	0	0	0	0	0	0	0	0	0	0	304	0.6	150	36	4	5	6	15	0
336	73	M	170.5	54.9	18.89	0.95	60.1	1.08	52.1	Sub KI	systemic	0	0	0	0	0	0	0	1	0	0	0	113	1.2	84	36.3	4	5	6	15	0
337	87	M	159	59.1	23.38	1.1	48.5	1.34	39.1	CKD only	respiratory	0	0	1	0	0	0	0	1	0	0	0	152	0.7	135	36.9	4	5	6	15	0
338	89	F	148	52	23.74	na	na	0.84	47.8	URD	systemic	0	0	0	0	0	0	1	1	1	1	1	163	0.6	149	34.1	3	4	5	12	1
339	75	F	na	na	na	na	na	0.92	45.5	URD	neurological	1	0	0	0	0	0	1	1	1	0	0	99	1	80	37	4	4	5	13	1
340	84	M	na	na	na	na	na	2.76	17.9	URD	neurological	0	1	1	0	0	0	0	1	0	0	0	179	1.4	70	38.5	1	1	1	3	1
341	68	F	152	68	29.43	2.07	19.3	2.36	16.7	CKD only	abdominal	0	0	0	0	0	0	0	1	0	0	0	352	0.6	120	37.7	4	5	6	15	0
342	75	F	153.4	54.9	23.33	na	na	0.73	58.6	URD	respiratory	0	0	0	0	0	0	0	0	0	0	0	289	0.7	165	37	4	5	6	15	0
343	83	F	140	36.5	18.62	na	na	0.7	59.6	URD	trauma	0	0	0	0	0	0	0	0	0	0	0	240	0.6	143	37.6	4	5	6	15	0
344	93	F	149	60.1	27.07	na	na	0.69	58.6	URD	respiratory	0	0	0	0	0	0	0	0	0	0	0	219	0.6	157	36.5	4	5	6	15	0
345	80	F	149	44	19.82	0.69	61.2	0.8	52	Sub KI	respiratory	0	0	0	0	0	0	0	1	0	0	0	170	0.6	95	36.7	4	5	6	15	0
346	70	M	167.1	51.6	18.48	1.08	52.7	1.02	56.1	CKD only	abdominal	0	0	0	0	0	0	0	1	0	0	0	288	0.8	122	36.5	4	5	6	15	0
347	93	F	149	35.9	16.17	na	na	1.18	32.6	URD	neurological	0	0	0	0	0	1	0	1	0	0	0	132	0.4	131	32.6	2	2	4	8	1
348	73	M	164.5	74.5	27.53	1	56.6	1	56.6	CKD only	skin	0	0	0	0	0	0	0	0	0	0	0	107	0.4	96	37	4	5	6	15	0
349	85	M	na	na	na	na	na	0.94	58	URD	systemic	0	0	0	0	0	0	0	0	0	0	0	321	0.6	166	36.7	4	5	6	15	0
350	82	M	163	52.1	19.61	1.18	45.7	1.4	37.9	CKD only	systemic	0	0	0	0	0	0	0	0	0	0	0	147	1	161	36.4	4	5	6	15	0
351	85	F	143.5	53.3	25.88	0.79	51.8	0.78	52.6	CKD only	abdominal	0	0	0	1	1	0	0	1	0	0	0	555	1	121	39.1	4	5	6	15	0
352	68	M	160.5	74.35	28.86	2.02	26.8	2.12	25.4	CKD only	abdominal	0	0	0	0	0	0	0	1	0	0	0	208	0.4	123	36.7	4	5	6	15	0
353	80	M	150.6	53.35	23.52	na	na	1.4	38.2	URD	systemic	0	0	0	0	0	0	0	1	0	0	0	177	2	114	35.9	4	5	6	15	0
354	24	F	156	78	32.05	na	na	12.29	3.7	URD	renal	0	0	0	0	0	0	1	1	1	0	1	277	0.2	216	37.1	4	5	6	15	0
355	64	F	na	na	na	na	na	0.75	59.5	URD	cardiovascular	0	0	0	0	0	0	0	0	0	0	0	362	0.4	168	36.3	4	5	6	15	0
356	72	F	na	na	na	na	na	0.74	58.4	URD	abdominal	0	0	0	0	0	0	0	0	0	0	0	270	0.6	179	36	4	5	6	15	0
357	84	F	144	41	19.77	0.83	49.4	1.13	35.2	CKD only	cardiovascular	0	0	0	0	0	0	1	1	1	0	0	260	1.2	84	35.5	2	4	5	11	1
358	83	M	166	41.25	14.97	na	na	1.6	32.6	URD	systemic	0	1	0	1	0	0	0	1	0	0	0	278	1.1	108	35.9	3	3	6	12	1
359	64	M	172.5	40.15	13.49	0.84	71.1	1.02	57.5	Sub KI	systemic	0	0	1	0	0	0	0	1	0	0	0	245	0.4	106	38.8	4	5	6	15	0
360	84	F	na	na	na	na	na	3.6	9.9	URD	systemic	0	1	0	1	0	0	1	1	1	0	0	77	0.8	96	38.4	4	3	6	13	1
361	75	M	157	52.3	21.22	2.29	22.7	2.26	23	CKD only	cardiovascular	0	0	0	0	0	0	1	1	1	0	0	192	0.9	187	36.7	4	5	6	15	0
362	80	F	na	na	na	na	na	1.17	31.2	URD	respiratory	0	0	0	0	0	0	0	0	0	0	0	187	1.1	156	36.3	4	5	6	15	0
363	67	M	162	64	24.39	2.35	22.8	2.68	19.7	AKI on CKD	respiratory	0	0	0	0	1	0	0	0	0	0	0	151	1	134	36.6	4	5	6	15	0
364	93	F	na	na	na	na	na	0.8	49.8	URD	genitourinary	0	0	0	0	0	0	0	0	0	0	0	206	0.8	173	35.7	4	4	6	14	1
365	92	F	na	na	na	na	na	1.25	30.7	URD	systemic	0	0	0	0	0	0	0	1	0	0	0	210	1.6	119	37.1	4	5	6	15	0
366	92	F	na	na	na	na	na	1.68	22.2	URD	neurological	0	0	0	0	0	0	0	0	0	0	0	199	0.4	114	34.9	4	5	6	15	0
367	67	F	na	na	na	na	na	1.04	41.1	URD	neurological	0	0	0	0	0	0	0	0	0	0	0	236	0.5	136	34.7	4	5	6	15	0
368	79	F	na	na	na	na	na	0.71	59.5	URD	trauma	0	0	0	0	0	0	0	0	0	0	0	250	0.2	114	34.3	4	4	6	14	1
369	64	M	163.7	52.8	19.7	1.12	51.9	1.17	49.5	CKD only	systemic	0	1	0	0	1	0	0	1	0	0	0	121	0.4	155	40.6	4	5	6	15	0
370	82	F	na	na	na	na	na	0.9	45.4	URD	neurological	0	0	0	0	0	0	0	1	0	0	0	324	0.5	133	36.2	4	5	6	15	0
371	76	F	na	na	na	na	na	1.16	35.2	URD	neurological	0	0	0	0	0	0	0	1	0	0	0	258	0.6	107	35.7	4	5	6	15	0
372	90	M	na	na	na	na	na	1.14	46.2	URD	trauma	0	0	0	0	0	0	0	0	0	0	0	210	0.5	204	35.3	4	5	6	15	0
373	50	M	na	na	na	na	na	1.34	45.8	URD	cardiovascular	0	0	0	0	0	0	0	0	0	0	0	234	0.3	124	36.8	4	5	6	15	0
374	91	M	160	45	17.58	1.75	28.9	4.85	9.4	AKI on CKD	systemic	0	0	1	0	0	0	1	1	1	1	0	117	2.4	159	35.2	4	2	5	11	1
375	67	F	150.7	49.6	21.84	0.93	46.4	0.89	48.7	CKD only	neurological	0	0	0	0	0	0	0	1	0	0	0	263	0.5	146	37.9	4	5	6	15	0
376	74	M	na	na	na	na	na	1.49	36.5	URD	trauma	0	0	0	0	0	0	0	1	0	0	0	314	0.8	165	36.8	4	4	6	14	1
377	94	M	157	48.9	19.84	1.71	29.3	1.94	25.5	CKD only	trauma	0	0	0	0	0	0	0	1	0	0	0	134	1.1	119	37.2	4	5	6	15	0
378	70	F	151.3	73.2	31.98	0.56	79.9	1.17	35.7	AKI only	systemic	0	0	0	0	0	0	0	0	0	0	0	222	0.6	87	36.8	4	5	6	15	0
379	81	M	155	52.9	22.02	1.07	51.2	1.21	44.6	CKD only	abdominal	0	0	0	0	1	0	1	1	1	0	1	196	0.6	120	36.5	4	4	6	14	1
380	84	M	165	56.8	20.86	1.54	33.9	2.1	24.2	AKI on CKD	systemic	0	1	0	0	1	0	1	1	0	1	0	42	1.9	105	33.5	4	4	5	13	1
381	87	M	na	na	na	0.96	56.3	0.91	59.7	CKD only	systemic	0	0	0	0	1	0	0	0	0	0	0	199	0.8	132	39	4	4	6	14	1
382	86	M	na	na	na	na	na	1.28	41.2	URD	systemic	0	1	1	0	0	0	1	1	1	1	0	166	0.6	77	36.5	4	4	6	14	1
383	83	F	139.5	43.1	22.15	0.92	44.2	1.04	38.6	CKD only	abdominal	0	0	0	0	0	0	0	1	0	0	0	135	0.4	154	37.1	4	5	6	15	0
384	77	M	168	63	22.32	1.06	52.3	3.5	14.2	AKI on CKD	systemic	0	1	0	1	0	0	0	1	0	0	0	81	0.8	126	37.5	4	5	6	15	0
385	81	F	155	63	26.22	na	na	0.84	49.2	URD	systemic	0	1	0	0	1	0	1	1	1	0	0	114	1.5	99	36.4	4	5	6	15	0
386	53	F	na	na	na	0.94	49.1	0.89	52.1	CKD only	systemic	0	0	1	0	0	0	0	0	0	0	0	181	1.3	85	36.6	4	5	6	15	0
387	79	M	151.8	58.1	25.21	1.84	28.4	2.19	23.5	AKI on CKD	cardiovascular	0	0	0	0	0	0	0	1	0	0	0	291	0.9	92	36	4	5	6	15	0
388	70	F	148.5	50.75	23.01	1.06	39.7	1.12	37.4	CKD only	systemic	0	0	0	1	0	0	0	0	0	0	0	168	0.3	157	37.9	4	5	6	15	0
389	90	M	na	na	na	na	na	1.21	43.3	URD	systemic	0	0	0	0	0	0	0	0	0	0	0	208	0.6	197	36.8	4	4	6	14	1
390	53	F	159.6	72.1	28.31	0.97	47.7	1.16	39	CKD only	neurological	0	0	0	0	1	0	0	1	0	0	0	201	0.5	109	37	4	4	6	14	1
391	64	M	173.1	77.5	25.86	1.08	54.3	1.15	50.5	CKD only	cardiovascular	0	0	0	0	0	0	0	0	0	0	0	197	1	188	36.9	4	5	6	15	0
392	82	M	na	na	na	1.22	44.2	1.14	47.5	CKD only	systemic	0	0	0	0	0	0	0	0	0	0	0	250	0.5	152	38.1	4	5	6	15	0
393	92	F	na	na	na	na	na	0.76	52.9	URD	abdominal	0	0	0	0	0	0	0	0	0	0	0	212	0.7	115	36.3	4	5	6	15	0
394	75	M	166.8	45	16.17	0.79	72.7	1.25	44	AKI only	abdominal	0	0	0	0	1	0	1	1	1	1	1	147	9.8	105	37.5	4	5	6	15	0
395	50	M	na	na	na	na	na	1.15	54.1	URD	neurological	0	0	0	0	0	0	0	0	0	0	0	230	0.9	113	36.2	4	5	6	15	0
396	74	F	149	55	24.77	na	na	0.81	52.5	URD	head and neck	0	0	0	0	0	0	0	1	0	0	0	341	0.4	127	36.2	4	5	6	15	0
397	63	F	155	41.4	17.23	2.12	19.2	1.84	22.4	CKD only	abdominal	0	0	0	0	0	0	1	1	1	1	1	207	0.4	120	36.4	4	5	6	15	0
398	71	M	156	49.65	20.4	1.07	53	1.17	48.1	CKD only	systemic	0	0	1	0	0	0	0	0	0	0	0	272	0.6	144	36.7	4	5	6	15	0
399	78	F	153	50	21.36	0.74	57.3	0.77	54.7	CKD only	systemic	1	0	0	0	0	0	0	0	0	0	0	104	2.1	128	39.7	3	5	6	14	1
400	57	F	158.4	60.7	24.19	0.88	51.7	2.21	18.9	AKI on CKD	systemic	0	1	0	1	0	0	1	1	1	0	0	81	1.7	93	40	4	5	6	15	0
401	79	M	na	na	na	na	na	1.04	53	URD	abdominal	0	0	0	0	0	0	0	0	0	0	0	166	0.9	188	36.8	4	5	6	15	0
402	80	M	164.5	49.4	18.26	5.07	9.3	5.18	9.1	CKD only	systemic	0	0	1	0	0	0	0	1	0	0	0	215	0.8	158	36.3	4	5	6	15	0
403	68	M	171.5	44.2	15.03	1.1	52.1	1.29	43.7	CKD only	systemic	0	0	1	0	0	0	1	1	0	1	0	380	0.7	87	40.2	4	5	6	15	0
404	88	M	na	na	na	na	na	1.16	45.6	URD	systemic	0	0	0	0	0	0	0	0	0	0	0	210	1	149	36	4	3	5	12	1
405	79	F	142.3	59.7	29.48	0.91	45.3	1.26	31.8	AKI on CKD	systemic	0	1	0	1	0	0	0	1	0	0	0	223	1.1	96	36.3	4	5	6	15	0
406	69	F	151	63	27.63	1.74	23.2	1.41	29.2	CKD only	neurological	0	0	0	0	0	0	0	1	0	0	0	104	0.4	143	37.4	4	5	6	15	0
407	89	M	147.7	40.9	18.75	3.29	14.5	3.86	12.2	AKI on CKD	neurological	0	0	0	0	0	0	1	1	1	1	1	137	0.3	160	37.3	4	4	6	14	1
408	53	M	181.6	97.15	29.46	na	na	1.1	55.9	URD	abdominal	0	0	0	0	0	0	0	1	0	0	0	342	0.6	139	35.1	4	4	6	14	1
409	64	F	160.9	74.1	28.62	0.99	43.9	0.76	58.6	CKD only	abdominal	0	1	0	0	1	0	1	1	1	0	0	231	0.9	149	39.9	4	5	6	15	0
410	68	F	161.3	54.8	21.06	0.77	56.8	0.89	48.5	CKD only	systemic	0	0	0	1	0	0	0	1	0	0	0	221	1.1	108	37.8	4	5	6	15	0
411	61	M	161	64.2	24.77	na	na	1.06	55.9	URD	systemic	1	0	0	0	0	0	0	0	0	0	0	146	1	128	38.4	4	5	6	15	0
412	71	M	na	na	na	na	na	1.22	45.9	URD	neurological	0	0	0	0	0	0	0	0	0	0	0	177	0.6	197	36	4	5	6	15	0
413	67	M	170.6	66.25	22.76	0.78	76.2	1.2	47.5	AKI only	abdominal	0	0	0	0	0	0	0	1	0	0	0	237	1.1	130	36.7	4	5	6	15	0
414	73	M	157	55.3	22.43	1.01	56.6	1.06	53.1	CKD only	abdominal	0	0	0	0	1	0	0	1	0	0	0	190	5.6	138	36.6	4	5	6	15	0
415	80	F	150	50.4	22.4	na	na	1.43	27.6	URD	cardiovascular	0	0	0	0	0	0	1	1	1	0	0	142	0.7	160	35.9	4	4	6	14	1
416	86	M	154.3	63.2	26.55	1.62	31.9	1.46	35.7	CKD only	cardiovascular	0	0	0	0	0	0	0	1	0	0	0	156	1.2	152	36.5	4	5	6	15	0
417	77	F	159	79.3	31.37	2.8	13.4	3.08	12	CKD only	cardiovascular	0	0	0	0	0	0	1	1	1	0	0	302	0.4	130	35.6	4	4	6	14	1
418	83	F	144.4	29	13.91	3.29	11	3.16	11.5	CKD only	respiratory	0	0	0	0	0	0	0	0	0	0	0	226	0.3	200	36.9	4	5	6	15	0
419	94	M	na	na	na	na	na	1.51	33.5	URD	neurological	0	0	0	0	0	0	0	1	0	0	0	244	0.6	165	36.9	4	5	6	15	0
420	53	M	na	na	na	na	na	1.63	36.4	URD	trauma	0	0	0	0	0	0	0	0	0	0	0	156	0.7	139	36.5	4	5	6	15	0
421	91	M	na	na	na	na	na	0.96	55.6	URD	neurological	0	0	0	0	0	0	0	0	0	0	0	353	0.5	178	36.5	4	5	6	15	0
422	89	M	173	51.52	17.21	2.4	20.5	2.23	22.2	CKD only	neurological	0	0	0	0	0	0	1	1	0	1	0	145	1.2	128	36.4	1	1	5	7	1
423	71	M	164.2	76.2	28.26	1.17	48.1	1.01	56.4	CKD only	neurological	0	0	0	0	0	0	0	0	0	0	0	268	0.5	131	36.7	4	5	6	15	0
424	82	M	162	77	29.34	na	na	1.16	48.7	URD	trauma	0	0	0	0	0	0	1	1	1	0	0	172	0.2	82	36	4	4	6	14	1
425	88	M	170	54.2	18.75	1.04	51.4	1.04	51.4	CKD only	respiratory	0	0	1	0	0	0	1	1	0	1	0	202	0.8	110	38.1	4	4	6	14	1
426	61	F	155.6	27.15	11.21	0.99	44.5	0.97	45.5	CKD only	respiratory	0	0	0	0	1	0	0	0	0	0	0	435	0.8	106	36.8	4	5	6	15	0
427	48	M	173.2	60.1	20.03	0.82	79.3	1.06	59.9	Sub KI	abdominal	0	0	0	0	0	0	0	1	0	0	0	220	34.6	102	37.1	4	5	6	15	0
428	63	F	152.7	47	20.16	0.62	73.6	0.77	58.1	Sub KI	neurological	0	0	0	0	0	0	0	0	0	0	0	216	0.6	138	36.4	4	5	6	15	0
429	92	F	154	49.45	20.85	na	na	0.75	53.6	URD	trauma	0	0	0	0	0	0	0	1	0	0	0	181	1.4	164	36.2	4	5	6	15	0
430	91	F	na	na	na	na	na	0.76	53	URD	neurological	0	0	0	0	0	0	0	0	0	0	0	216	0.7	154	36.1	4	5	6	15	0
431	74	M	165	61.9	22.74	na	na	1.12	49.8	URD	cardiovascular	0	0	0	0	0	0	1	1	1	0	0	302	0.8	131	36.6	4	4	6	14	1
432	82	F	154.4	64.05	26.87	1.93	19.7	2.2	17.1	CKD only	neurological	0	0	0	0	0	0	0	0	0	0	0	105	1.2	163	36.1	4	5	6	15	0
433	64	M	166.8	47.8	17.18	0.81	74.4	1.99	27.7	AKI only	abdominal	0	0	0	0	0	0	0	1	0	0	0	316	0.3	117	35.7	4	5	6	15	0
434	50	M	166	69.2	25.11	1.39	44	1.39	44	CKD only	cardiovascular	0	0	0	0	0	0	1	1	1	0	1	76	1	120	36.6	4	5	6	15	0
435	74	M	na	na	na	na	na	1.82	29.3	URD	neurological	0	0	0	0	0	0	0	0	0	0	0	220	0.7	152	36.4	4	5	6	15	0
436	79	F	154.2	44.5	18.72	0.8	52.4	0.91	45.4	CKD only	musculoskeletal	0	0	0	0	0	0	0	1	0	0	0	179	0.8	158	36.9	4	5	6	15	0
437	83	M	166	58.4	21.19	1.22	43.9	1.29	41.3	CKD only	cardiovascular	0	0	0	0	0	0	1	1	1	0	0	183	0.2	171	36.7	4	5	6	15	0
438	46	M	179.5	58	18	1.34	46.9	1.37	45.8	CKD only	respiratory	0	0	0	0	0	0	0	1	0	0	0	290	0.4	107	37.5	4	5	6	15	0
439	66	M	174	64.9	21.44	1.43	39.4	2.09	26	AKI on CKD	systemic	0	1	0	1	0	0	1	1	1	0	0	129	0.7	107	39.1	4	5	6	15	0
440	53	M	na	na	na	na	na	1.37	44	URD	abdominal	0	0	0	0	0	0	0	0	0	0	0	234	0.6	136	37.4	4	5	6	15	0
441	77	F	na	na	na	na	na	2.16	17.7	URD	neurological	0	0	0	0	0	0	1	1	1	1	0	147	1.6	70	36.6	1	1	1	3	1
